# Supplementary material for: Characterization of the interleukin-17 effect on articular cartilage in a translational model: an explorative study
Source: BMC Rheumatol. 2020 May 12;4:30. doi: 10.1186/s41927-020-00122-x (PMC7216541; doi:10.1186/s41927-020-00122-x)
Supplement: Supplementary file 2 — Additional file 2: Table S1. 199 proteins selected for differential expression analysis sorted by PEP score. Table S2. Mean log2 abundances of 199 proteins selected for differential expression analysis. [file 41927_2020_122_MOESM2_ESM.xlsx]

## Sheet: 199 proteins for diff.expr.an
Supplementary table 1: 199 proteins selected for differential expression analysis sorted by PEP score
#	Accession	Description	Coverage.in.Percent	Number.of.Unique.Peptides	Number.of.Peptides	Protein.FDR.Confidence.Combined	Exp.q.value.Combined	Sum.PEP.Score	Number.of.PSMs	Number.of.AAs	MW.in.kDa	calc.pI	Score.Sequest.HT.Sequest.HT	Number.of.Protein.Groups
1	F1N401	Collagen alpha-1(XII) chain OS=Bos taurus OX=9913 GN=COL12A1 PE=4 SV=2	45	136	136	High	0	1104.73	3880	3126	339.9	5.52	4627.98	1
2	B8Y9S9	Embryo-specific fibronectin 1 transcript variant OS=Bos taurus OX=9913 GN=FN1 PE=2 SV=1	44	81	81	High	0	932.547	4549	2387	262.3	5.74	5781.25	1
3	P02459	Collagen alpha-1(II) chain OS=Bos taurus OX=9913 GN=COL2A1 PE=1 SV=4	64	64	68	High	0	782.633	2363	1487	141.7	7.12	2806.97	1
4	F1MER7	Heparan sulfate proteoglycan 2 OS=Bos taurus OX=9913 GN=HSPG2 PE=1 SV=1	33	103	103	High	0	717.227	1646	4374	465.7	6.46	1465.82	1
5	F1MRZ6	Tenascin C OS=Bos taurus OX=9913 GN=TNC PE=4 SV=2	39	10	72	High	0	620.683	1701	2231	244.5	5.14	1633.66	1
6	P35445	Cartilage oligomeric matrix protein OS=Bos taurus OX=9913 GN=COMP PE=1 SV=2	57	42	45	High	0	574.205	2162	756	82.3	4.61	2127.02	1
7	E1BB91	Collagen type VI alpha 3 chain OS=Bos taurus OX=9913 GN=COL6A3 PE=1 SV=1	35	99	99	High	0	512.593	1284	3170	342.2	6.49	1208.57	1
8	F1N368	Aggrecan core protein OS=Bos taurus OX=9913 GN=ACAN PE=4 SV=2	17	39	39	High	0	400.147	3625	2366	246.6	4.25	4373.62	1
9	E1BKL4	Cartilage intermediate layer protein 2 OS=Bos taurus OX=9913 GN=CILP2 PE=4 SV=1	36	37	37	High	0	379.925	1373	1157	126.3	8.31	1703.69	1
10	F1MXS8	Collagen alpha-1(III) chain OS=Bos taurus OX=9913 GN=COL3A1 PE=4 SV=2	40	17	44	High	0	370.285	803	1466	138.8	6.74	918.33	1
11	F1N444	Latent transforming growth factor beta binding protein 1 OS=Bos taurus OX=9913 GN=LTBP1 PE=4 SV=2	26	4	39	High	0	319.089	625	1709	185.4	5.83	524.9	1
12	P52176	Matrix metalloproteinase-9 OS=Bos taurus OX=9913 GN=MMP9 PE=2 SV=1	56	39	39	High	0	294.886	474	712	79	5.91	461.13	1
13	F1MF86	Latent-transforming growth factor beta-binding protein 2 OS=Bos taurus OX=9913 GN=LTBP2 PE=4 SV=1	22	39	39	High	0	253.514	525	1963	211.4	5.88	474.19	1
14	F1N3A1	Thrombospondin-1 OS=Bos taurus OX=9913 GN=THBS1 PE=4 SV=1	36	43	43	High	0	247.133	876	1170	129.3	4.94	880.73	1
15	E1BI98	Collagen type VI alpha 1 chain OS=Bos taurus OX=9913 GN=COL6A1 PE=1 SV=1	42	35	35	High	0	229.484	728	1027	108.6	5.4	704.27	1
16	G3X7D2	Chitinase-3-like protein 1 OS=Bos taurus OX=9913 GN=CHI3L1 PE=4 SV=1	52	23	23	High	0	224.143	1462	391	43.7	8.53	2325.65	1
17	F1N0K0	Collagen alpha-1(XI) chain OS=Bos taurus OX=9913 GN=COL11A1 PE=4 SV=2	22	20	39	High	0	221.656	529	1816	182.2	5.82	472.04	1
18	F1MF97	Nidogen 2 OS=Bos taurus OX=9913 GN=NID2 PE=4 SV=2	33	35	35	High	0	215.351	397	1303	142.6	5.36	249.51	1
19	P21809	Biglycan OS=Bos taurus OX=9913 GN=BGN PE=1 SV=3	51	18	18	High	0	210.141	927	369	41.6	7.28	1306.54	1
20	P17697	Clusterin OS=Bos taurus OX=9913 GN=CLU PE=1 SV=1	41	18	18	High	0	187.907	905	439	51.1	6.04	1142.72	1
21	P55906	Transforming growth factor-beta-induced protein ig-h3 OS=Bos taurus OX=9913 GN=TGFBI PE=1 SV=2	41	23	23	High	0	175.708	556	683	74.4	7.25	509.14	1
22	A5PJT7	ECM1 protein OS=Bos taurus OX=9913 GN=ECM1 PE=2 SV=1	52	22	22	High	0	172.289	814	517	57.6	7.39	855.86	1
23	F1MND9	Collagen type IX alpha 1 chain OS=Bos taurus OX=9913 GN=COL9A1 PE=4 SV=2	21	18	18	High	0	171.977	820	926	94	8.97	1083.83	1
24	Q9GKN8	Prolargin OS=Bos taurus OX=9913 GN=PRELP PE=2 SV=1	49	1	16	High	0	164.687	504	381	43.7	9.52	692.67	1
25	Q3SWW8	Thrombospondin-4 OS=Bos taurus OX=9913 GN=THBS4 PE=2 SV=1	38	22	26	High	0	160.086	254	961	105.9	4.68	190.99	1
26	P13605	Fibromodulin OS=Bos taurus OX=9913 GN=FMOD PE=1 SV=2	43	13	13	High	0	158.344	1115	376	43	5.9	1731.2	1
27	P48616	Vimentin OS=Bos taurus OX=9913 GN=VIM PE=1 SV=3	54	30	31	High	0	156.278	312	466	53.7	5.12	269.62	1
28	P55252	Hyaluronan and proteoglycan link protein 1 OS=Bos taurus OX=9913 GN=HAPLN1 PE=2 SV=1	53	22	23	High	0	150.43	815	354	40.3	7.8	919.27	1
29	Q32S24	Collagen alpha-2(XI) chain OS=Bos taurus OX=9913 GN=COL11A2 PE=3 SV=1	16	22	26	High	0	142.208	299	1736	172.1	6.42	230.97	1
30	F1MUC5	Collagen type XV alpha 1 chain OS=Bos taurus OX=9913 GN=COL15A1 PE=4 SV=2	15	17	17	High	0	134.923	401	1386	141.3	4.91	346.04	1
31	E1BLS8	Elastin microfibril interfacer 1 OS=Bos taurus OX=9913 GN=EMILIN1 PE=4 SV=1	30	24	24	High	0	133.862	262	1015	106.8	5.35	220.32	1
32	F1N1I6	Gelsolin OS=Bos taurus OX=9913 GN=GSN PE=1 SV=1	29	19	19	High	0	133.556	295	781	85.6	6.21	170.74	1
33	P02453	Collagen alpha-1(I) chain OS=Bos taurus OX=9913 GN=COL1A1 PE=1 SV=3	22	21	23	High	0	125.515	157	1463	138.9	5.78	148.8	1
34	Q8SQ28	Serum amyloid A protein OS=Bos taurus OX=9913 GN=SAA3 PE=2 SV=1	62	4	13	High	0	125.51	797	131	14.7	9.45	1197.12	1
35	Q95114	Lactadherin OS=Bos taurus OX=9913 GN=MFGE8 PE=1 SV=2	48	20	20	High	0	125.356	332	427	47.4	7.15	335.73	1
36	F1MD94	Matrilin 3 OS=Bos taurus OX=9913 GN=MATN3 PE=4 SV=1	52	19	19	High	0	125.339	134	490	53.1	6.62	66.56	1
37	F1MY84	Chondroitin sulfate proteoglycan 4 OS=Bos taurus OX=9913 GN=CSPG4 PE=4 SV=2	16	31	31	High	0	123.792	170	2319	250.4	5.4	46.89	1
38	P98133	Fibrillin-1 OS=Bos taurus OX=9913 GN=FBN1 PE=1 SV=2	11	28	28	High	0	120.216	142	2871	312	4.93	66.72	1
39	P13213	SPARC OS=Bos taurus OX=9913 GN=SPARC PE=1 SV=2	43	11	11	High	0	119.76	431	303	34.6	4.82	343.97	1
40	Q2HJB6	Procollagen C-endopeptidase enhancer OS=Bos taurus OX=9913 GN=PCOLCE PE=2 SV=1	42	15	15	High	0	119.636	172	451	48.2	7.87	130.45	1
41	F1MKG2	Collagen type VI alpha 2 chain OS=Bos taurus OX=9913 GN=COL6A2 PE=1 SV=2	26	24	24	High	0	115.908	222	1027	109.3	6.68	177.82	1
42	G3MYM8	Proteoglycan 4 OS=Bos taurus OX=9913 GN=PRG4 PE=4 SV=1	20	19	19	High	0	112.696	322	1077	116.8	9.13	294.75	1
43	F1N1W3	Thrombospondin-2 OS=Bos taurus OX=9913 GN=THBS2 PE=4 SV=1	20	19	19	High	0	110.453	145	1170	129.6	4.82	76.85	1
44	F1MYE4	Chondroadherin OS=Bos taurus OX=9913 GN=CHAD PE=4 SV=2	44	14	14	High	0	110.449	446	361	40.8	9.39	558.37	1
45	F1MER4	Vitrin OS=Bos taurus OX=9913 GN=VIT PE=4 SV=1	29	16	16	High	0	107.164	226	652	70.8	8.79	184.04	1
46	F1MT97	Matrix metalloproteinase OS=Bos taurus OX=9913 PE=3 SV=2	31	1	14	High	0	103.048	316	469	53.4	6.23	389.05	1
47	F1MHR8	Matrilin 2 OS=Bos taurus OX=9913 GN=MATN2 PE=4 SV=1	26	23	23	High	0	102.184	136	959	106.9	6.93	54.97	1
48	P21793	Decorin OS=Bos taurus OX=9913 GN=DCN PE=1 SV=2	38	16	16	High	0	92.074	464	360	39.9	8.51	624.52	1
49	E1BPX2	EGF like repeats and discoidin domains 3 OS=Bos taurus OX=9913 GN=EDIL3 PE=4 SV=1	41	16	16	High	0	90.674	155	480	53.7	7.44	93.78	1
50	E1BA17	Collagen type XIV alpha 1 chain OS=Bos taurus OX=9913 GN=COL14A1 PE=1 SV=2	12	21	21	High	0	89.8	198	1800	193.7	5.19	171.63	1
51	Q28008	C-type lectin domain family 3 member A OS=Bos taurus OX=9913 GN=CLEC3A PE=2 SV=1	36	10	10	High	0	86.57	216	197	22.2	8.81	197.51	1
52	F1MDC2	Collagen type IX alpha 2 chain OS=Bos taurus OX=9913 GN=COL9A2 PE=4 SV=2	12	7	7	High	0	84.011	158	682	65	9.29	188.55	1
53	Q95L54	Annexin A8 OS=Bos taurus OX=9913 GN=ANXA8 PE=2 SV=1	55	17	17	High	0	83.998	219	327	36.8	5.41	145.96	1
54	Q0P569	Nucleobindin-1 OS=Bos taurus OX=9913 GN=NUCB1 PE=2 SV=1	38	17	17	High	0	82.772	182	474	54.9	5.21	147.87	1
55	Q05443	Lumican OS=Bos taurus OX=9913 GN=LUM PE=1 SV=1	44	12	12	High	0	80.922	304	342	38.7	6.35	372.09	1
56	F1MTX6	Matrix metalloproteinase OS=Bos taurus OX=9913 PE=3 SV=2	11	13	13	High	0	78.723	525	672	76.6	6.35	739.24	1
57	F1MXR3	ADAMTS like 4 OS=Bos taurus OX=9913 GN=ADAMTSL4 PE=4 SV=1	24	19	19	High	0	78.408	106	1070	116.2	8.12	65.74	1
58	F1MYG5	Lamin A/C OS=Bos taurus OX=9913 GN=LMNA PE=1 SV=1	26	17	17	High	0	77.646	104	664	74.1	7.39	53.97	1
59	Q9XSJ4	Alpha-enolase OS=Bos taurus OX=9913 GN=ENO1 PE=1 SV=4	36	15	15	High	0	75.016	114	434	47.3	6.8	76.09	1
60	F1MCU5	Chondroadherin like OS=Bos taurus OX=9913 GN=CHADL PE=4 SV=2	20	12	12	High	0	71.491	124	724	78.2	8.87	81.97	1
61	F1MJ12	Complement C1s subcomponent OS=Bos taurus OX=9913 GN=C1S PE=3 SV=1	17	11	11	High	0	70.512	124	695	77.3	5.1	115.4	1
62	Q58D84	Follistatin-related protein 1 OS=Bos taurus OX=9913 GN=FSTL1 PE=2 SV=1	45	13	13	High	0	69.552	154	307	34.8	5.62	106.59	1
63	G3X7A5	Complement C3 OS=Bos taurus OX=9913 GN=C3 PE=4 SV=1	12	18	18	High	0	69.219	73	1661	187	7.02	17.22	1
64	F1MMW8	Serum amyloid A protein OS=Bos taurus OX=9913 GN=M-SAA3.2 PE=3 SV=1	61	5	10	High	0	65.569	282	131	14.5	9.23	427.14	1
65	A3KLR9	Superoxide dismutase [Cu-Zn] OS=Bos taurus OX=9913 GN=SOD3 PE=1 SV=1	40	7	7	High	0	65.236	195	241	26.2	7.08	204.11	1
66	G3X6N3	Serotransferrin OS=Bos taurus OX=9913 GN=TF PE=1 SV=1	25	14	15	High	0	63.633	30	704	77.6	7.27	32.59	1
67	F1MZ40	Growth arrest specific 6 OS=Bos taurus OX=9913 GN=GAS6 PE=4 SV=2	22	15	15	High	0	63.262	106	682	74.6	5.9	57.6	1
68	F1MKH8	72 kDa type IV collagenase OS=Bos taurus OX=9913 GN=MMP2 PE=3 SV=1	25	14	14	High	0	62.759	81	661	73.8	5.74	48.61	1
69	A5D9E9	Complement C1r subcomponent precursor OS=Bos taurus OX=9913 GN=C1R PE=2 SV=1	19	14	14	High	0	62.153	153	705	80.2	6.27	99.66	1
70	A6H737	Lysyl oxidase homolog 2 OS=Bos taurus OX=9913 GN=LOXL2 PE=2 SV=1	17	11	11	High	0	62.132	102	774	86.7	6.49	43.23	1
71	F1MYX9	Uncharacterized protein OS=Bos taurus OX=9913 GN=LAMA4 PE=1 SV=2	8	15	15	High	0	60.804	79	1824	202.6	6.29	29.85	1
72	F1MHQ8	Thrombospondin 3 OS=Bos taurus OX=9913 GN=THBS3 PE=4 SV=1	12	9	10	High	0	59.449	74	956	104	4.65	39.22	1
73	E1BMV3	Matrilin 1, cartilage matrix protein OS=Bos taurus OX=9913 GN=MATN1 PE=4 SV=2	37	15	16	High	0	58.248	70	497	54	8.1	14.59	1
74	Q95121	Pigment epithelium-derived factor OS=Bos taurus OX=9913 GN=SERPINF1 PE=1 SV=1	27	10	10	High	0	57.543	52	416	46.2	7.05	31.6	1
75	P04272	Annexin A2 OS=Bos taurus OX=9913 GN=ANXA2 PE=1 SV=2	35	12	12	High	0	57.478	104	339	38.6	7.31	72.23	1
76	A5D984	Pyruvate kinase OS=Bos taurus OX=9913 GN=PKM2 PE=1 SV=1	24	12	12	High	0	57.229	111	531	57.9	7.85	70.17	1
77	E1B898	Uncharacterized protein OS=Bos taurus OX=9913 GN=KRT86 PE=3 SV=1	26	3	15	High	0	56.945	33	486	53.3	5.57	3.6	1
78	E1BG25	Melanotransferrin OS=Bos taurus OX=9913 GN=MELTF PE=3 SV=1	19	14	14	High	0	54.447	71	739	80.6	5.82	14.03	1
79	F1N2Y2	Collagen type V alpha 2 chain OS=Bos taurus OX=9913 GN=COL5A2 PE=4 SV=2	11	11	12	High	0	54.416	118	1491	145.1	6.81	158.29	1
80	Q5EA25	Sushi repeat-containing protein SRPX2 OS=Bos taurus OX=9913 GN=SRPX2 PE=2 SV=1	30	11	11	High	0	52.496	45	465	53	7.3	16.03	1
81	F1N211	Xylosyltransferase 1 OS=Bos taurus OX=9913 GN=XYLT1 PE=4 SV=2	16	13	13	High	0	51.882	60	828	94.6	9.16	31.65	1
82	P60712	Actin, cytoplasmic 1 OS=Bos taurus OX=9913 GN=ACTB PE=1 SV=1	32	10	10	High	0	51.731	180	375	41.7	5.48	113.87	1
83	Q5E956	Triosephosphate isomerase OS=Bos taurus OX=9913 GN=TPI1 PE=2 SV=3	41	8	8	High	0	51.595	73	249	26.7	6.92	50.88	1
84	P80311	Peptidyl-prolyl cis-trans isomerase B OS=Bos taurus OX=9913 GN=PPIB PE=1 SV=4	40	9	10	High	0	51.588	108	216	23.7	9.32	48.37	1
85	E1BFC8	Lysyl oxidase like 3 OS=Bos taurus OX=9913 GN=LOXL3 PE=4 SV=1	15	10	11	High	0	51.439	68	752	82.9	6.9	22.86	1
86	F1N152	Serine protease HTRA1 OS=Bos taurus OX=9913 GN=HTRA1 PE=2 SV=1	27	12	12	High	0	50.483	85	487	51.9	7.81	57.76	1
87	Q0IIG2	EGF containing fibulin extracellular matrix protein 2 OS=Bos taurus OX=9913 GN=EFEMP2 PE=2 SV=1	23	10	10	High	0	48.265	68	443	49.5	5	53.87	1
88	P80221	C-X-C motif chemokine 6 OS=Bos taurus OX=9913 GN=CXCL6 PE=1 SV=2	45	5	5	High	0	47.839	121	112	11.6	9.17	80.58	1
89	P31096	Osteopontin OS=Bos taurus OX=9913 GN=SPP1 PE=1 SV=2	39	8	8	High	0	47.42	118	278	30.9	4.65	78.64	1
90	F1N3L5	ABI family member 3 binding protein OS=Bos taurus OX=9913 GN=ABI3BP PE=4 SV=2	12	10	10	High	0	47.125	114	1040	113.8	9.28	50.58	1
91	E1BBP7	Histone H4 OS=Bos taurus OX=9913 PE=3 SV=2	51	6	6	High	0	47.108	187	104	11.5	11.5	220.1	1
92	F1MEW5	Fibulin 7 OS=Bos taurus OX=9913 GN=FBLN7 PE=4 SV=2	27	10	10	High	0	46.85	44	431	46.6	7.27	24.16	1
93	P05307	Protein disulfide-isomerase OS=Bos taurus OX=9913 GN=P4HB PE=1 SV=1	22	11	11	High	0	46.172	50	510	57.2	4.91	15.32	1
94	P81187	Complement factor B OS=Bos taurus OX=9913 GN=CFB PE=1 SV=2	15	12	12	High	0	44.903	103	761	85.3	7.68	53.95	1
95	G3N088	Mimecan OS=Bos taurus OX=9913 GN=OGN PE=4 SV=1	31	10	10	High	0	44.571	174	356	40.6	7.23	192.99	1
96	A0A140T881	Apolipoprotein E OS=Bos taurus OX=9913 GN=APOE PE=3 SV=1	32	9	9	High	0	43.948	64	316	36	5.83	30.3	1
97	Q58DP6	Ribonuclease 4 OS=Bos taurus OX=9913 GN=RNASE4 PE=2 SV=1	42	5	5	High	0	43.415	115	147	16.9	8.85	50.86	1
98	Q2KJ20	Chordin-like 2 OS=Bos taurus OX=9913 GN=CHRDL2 PE=2 SV=1	23	7	7	High	0	42.968	48	430	47.6	8.07	33.27	1
99	E1BIR5	Cartilage intermediate layer protein OS=Bos taurus OX=9913 GN=CILP PE=4 SV=2	9	10	10	High	0	42.859	61	1149	128.2	8.59	13.19	1
100	F1N1C7	AE binding protein 1 OS=Bos taurus OX=9913 GN=AEBP1 PE=4 SV=2	9	9	9	High	0	42.61	60	1170	131.9	5.15	20.73	1
101	Q2KJH6	Serpin H1 OS=Bos taurus OX=9913 GN=SERPINH1 PE=2 SV=1	20	7	7	High	0	40.561	44	418	46.5	8.97	29.85	1
102	A7MB70	Semaphorin-3C OS=Bos taurus OX=9913 GN=SEMA3C PE=2 SV=1	16	10	10	High	0	39.699	48	751	85.2	8.62	18.08	1
103	Q1RMH5	C1QC protein (Fragment) OS=Bos taurus OX=9913 GN=C1QC PE=2 SV=1	22	6	6	High	0	39.489	104	274	29	8.62	48.07	1
104	F6QLF1	Hyaluronan and proteoglycan link protein 3 OS=Bos taurus OX=9913 GN=HAPLN3 PE=4 SV=1	24	7	8	High	0	38.602	112	360	41.1	7.94	135.5	1
105	F1MM32	Sulfhydryl oxidase OS=Bos taurus OX=9913 GN=QSOX1 PE=4 SV=2	12	6	6	High	0	37.918	79	567	63	9.16	50.55	1
106	P07688	Cathepsin B OS=Bos taurus OX=9913 GN=CTSB PE=1 SV=5	26	9	9	High	0	37.865	42	335	36.6	6.06	30.24	1
107	F1MRZ2	A disintegrin and metalloproteinase with thrombospondin motifs 5 OS=Bos taurus OX=9913 GN=ADAMTS5 PE=4 SV=1	13	9	9	High	0	37.352	54	934	101.8	8.87	30.41	1
108	A6QLL8	Fructose-bisphosphate aldolase OS=Bos taurus OX=9913 GN=ALDOA PE=1 SV=1	20	8	8	High	0	37.139	28	364	39.4	8.19	16.3	1
109	F1MUK3	Insulin-like growth factor-binding protein 6 OS=Bos taurus OX=9913 GN=IGFBP6 PE=4 SV=1	36	6	6	High	0	36.385	28	237	24.9	8.31	20.35	1
110	F1MPE1	CD109 molecule OS=Bos taurus OX=9913 GN=CD109 PE=4 SV=2	6	7	7	High	0	35.658	38	1447	161.6	5.6	8.52	1
111	Q0VCP3	Olfactomedin-like protein 3 OS=Bos taurus OX=9913 GN=OLFML3 PE=2 SV=1	26	10	10	High	0	35.61	56	406	45.9	6.65	46.35	1
112	G3N0B6	Vasorin precursor OS=Bos taurus OX=9913 GN=VASN PE=4 SV=1	11	8	8	High	0	34.872	40	671	71.4	8.53	26.18	1
113	F1MS32	Apolipoprotein D OS=Bos taurus OX=9913 GN=APOD PE=3 SV=2	34	6	6	High	0	33.201	152	189	21.4	5.05	114.43	1
114	E1BDF3	Matrilin 4 OS=Bos taurus OX=9913 GN=MATN4 PE=4 SV=2	14	7	8	High	0	31.785	46	584	64.3	5.85	23.92	1
115	A7MAZ5	Histone H1.3 OS=Bos taurus OX=9913 GN=HIST1H1D PE=1 SV=1	21	6	6	High	0	31.3	55	221	22.1	10.96	39.66	1
116	Q6B411	Lysozyme C, milk isozyme OS=Bos taurus OX=9913 PE=2 SV=1	31	4	6	High	0	31.244	39	148	16.8	9.88	39.71	1
117	A7MB83	PLOD2 protein OS=Bos taurus OX=9913 GN=PLOD2 PE=2 SV=1	10	8	8	High	0	31.084	39	762	87.7	6.89	9.8	1
118	Q58CQ9	Pantetheinase OS=Bos taurus OX=9913 GN=VNN1 PE=1 SV=1	11	5	5	High	0	29.836	30	510	56.9	5.57	19.91	1
119	Q3SZ62	Phosphoglycerate mutase 1 OS=Bos taurus OX=9913 GN=PGAM1 PE=2 SV=3	25	6	6	High	0	29.568	26	254	28.8	7.18	10.99	1
120	F1MSZ6	Antithrombin-III OS=Bos taurus OX=9913 GN=SERPINC1 PE=3 SV=1	11	6	6	High	0	29.439	25	465	52.4	6.8	11.04	1
121	E1BGJ0	LDL receptor related protein 1 OS=Bos taurus OX=9913 GN=LRP1 PE=1 SV=2	2	9	9	High	0	29.329	19	4544	504.4	5.35	1.64	1
122	Q2KIV9	Complement C1q subcomponent subunit B OS=Bos taurus OX=9913 GN=C1QB PE=1 SV=1	18	5	5	High	0	29.203	68	247	26.4	9.48	54.99	1
123	F1MD77	Laminin subunit gamma 1 OS=Bos taurus OX=9913 GN=LAMC1 PE=1 SV=2	6	10	10	High	0	28.943	30	1608	177.6	5.15	8.41	1
124	E1BNY1	Cytidine deaminase OS=Bos taurus OX=9913 GN=CDA PE=3 SV=1	44	5	5	High	0	28.86	16	146	16.3	5.58	5.13	1
125	A5D7L1	C-type lectin domain containing 11A OS=Bos taurus OX=9913 GN=CLEC11A PE=2 SV=1	23	7	7	High	0	28.505	28	324	35.6	5.66	32.61	1
126	P68103	Elongation factor 1-alpha 1 OS=Bos taurus OX=9913 GN=EEF1A1 PE=1 SV=1	17	8	8	High	0	28.313	69	462	50.1	9.01	39.58	1
127	O18739	Connective tissue growth factor OS=Bos taurus OX=9913 GN=CTGF PE=2 SV=2	24	6	6	High	0	27.354	67	349	37.9	7.87	64.28	1
128	Q2HJ49	Moesin OS=Bos taurus OX=9913 GN=MSN PE=2 SV=3	12	7	8	High	0	27.148	32	577	67.9	6.16	11.3	1
129	P62261	14-3-3 protein epsilon OS=Bos taurus OX=9913 GN=YWHAE PE=1 SV=1	32	6	8	High	0	26.349	26	255	29.2	4.74	11.13	1
130	G3MXK9	Collagen type XVI alpha 1 chain OS=Bos taurus OX=9913 GN=COL16A1 PE=4 SV=1	4	6	6	High	0	26.161	48	1592	157.4	7.71	27.09	1
131	P81287	Annexin A5 OS=Bos taurus OX=9913 GN=ANXA5 PE=1 SV=3	18	6	6	High	0	26.115	71	321	36.1	4.96	50.31	1
132	A5D7D1	Alpha-actinin-4 OS=Bos taurus OX=9913 GN=ACTN4 PE=2 SV=1	11	8	8	High	0	25.734	19	911	104.9	5.44	1.66	1
133	P55106	Growth/differentiation factor 6 OS=Bos taurus OX=9913 GN=GDF6 PE=2 SV=2	20	8	8	High	0	25.201	44	470	52.1	9.1	15.42	1
134	G1K122	Retinol-binding protein OS=Bos taurus OX=9913 GN=RBP4 PE=3 SV=1	19	5	5	High	0	24.28	53	201	23	5.69	33.29	1
135	P01035	Cystatin-C OS=Bos taurus OX=9913 GN=CST3 PE=1 SV=2	43	5	5	High	0	23.871	34	148	16.3	9.04	14.38	1
136	P26892	Interleukin-6 OS=Bos taurus OX=9913 GN=IL6 PE=2 SV=1	26	6	6	High	0	23.469	61	208	23.7	7.71	15.71	1
137	E1BH06	Uncharacterized protein OS=Bos taurus OX=9913 GN=C4A PE=1 SV=2	3	7	7	High	0	23.398	20	1741	192.6	7.43	9.68	1
138	E1BEV7	Metalloendopeptidase OS=Bos taurus OX=9913 GN=BMP1 PE=3 SV=2	6	6	6	High	0	23.275	25	982	110.7	7.34	5.38	1
139	E1BEB4	Fibulin 2 OS=Bos taurus OX=9913 GN=FBLN2 PE=4 SV=2	7	7	7	High	0	23.124	16	1160	124	4.83	5.54	1
140	P10096	Glyceraldehyde-3-phosphate dehydrogenase OS=Bos taurus OX=9913 GN=GAPDH PE=1 SV=4	16	4	4	High	0	22.161	54	333	35.8	8.35	51.66	1
141	A0A140T8A5	Isocitrate dehydrogenase [NADP] OS=Bos taurus OX=9913 GN=IDH1 PE=1 SV=1	10	4	4	High	0	21.697	7	414	46.7	6.55	6.51	1
142	P79345	NPC intracellular cholesterol transporter 2 OS=Bos taurus OX=9913 GN=NPC2 PE=1 SV=1	32	5	5	High	0	21.494	31	149	16.6	7.99	14.03	1
143	Q5E9E3	Complement C1q subcomponent subunit A OS=Bos taurus OX=9913 GN=C1QA PE=2 SV=1	16	4	4	High	0	21.467	39	244	25.8	8.94	32.12	1
144	B2Z4B0	Angiopoietin like 2 OS=Bos taurus OX=9913 GN=ANGPTL2 PE=2 SV=1	14	7	7	High	0	21.314	19	493	56.9	7.72	1.77	1
145	Q32L48	Histone H2B type 1-N OS=Bos taurus OX=9913 GN=HIST1H2BN PE=1 SV=3	35	2	6	High	0	21.198	82	126	13.9	10.32	61	1
146	F1N3H1	Calumenin OS=Bos taurus OX=9913 GN=CALU PE=1 SV=1	19	6	6	High	0	21.182	33	315	37.1	4.59	6.82	1
147	Q9XSC9	Transcobalamin-2 OS=Bos taurus OX=9913 GN=TCN2 PE=1 SV=1	15	6	6	High	0	20.707	35	432	47.9	9.11	14.25	1
148	A5PKA3	CCDC80 protein OS=Bos taurus OX=9913 GN=CCDC80 PE=2 SV=1	7	7	7	High	0	20.167	19	954	108.2	9.77	5.22	1
149	G3N2L2	Reticulocalbin 1 OS=Bos taurus OX=9913 GN=RCN1 PE=1 SV=1	22	6	6	High	0	19.758	16	246	29.3	4.7	1.93	1
150	F1N614	Endoplasmic reticulum chaperone BiP OS=Bos taurus OX=9913 GN=HSPA5 PE=3 SV=2	11	5	6	High	0	19.152	27	600	66.2	5.31	6.67	1
151	P20414	Metalloproteinase inhibitor 1 OS=Bos taurus OX=9913 GN=TIMP1 PE=1 SV=1	28	4	4	High	0	18.921	75	207	23	8.1	59.33	1
152	P09487	Alkaline phosphatase, tissue-nonspecific isozyme OS=Bos taurus OX=9913 GN=ALPL PE=1 SV=2	11	5	5	High	0	18.583	18	524	57.2	6.77	3.56	1
153	P30932	CD9 antigen OS=Bos taurus OX=9913 GN=CD9 PE=2 SV=2	24	4	4	High	0	18.489	25	226	25.2	6.73	13.72	1
154	A5PKI3	Protein FAM3C OS=Bos taurus OX=9913 GN=FAM3C PE=2 SV=1	22	5	5	High	0	18.385	14	227	24.8	8.51	13.25	1
155	F1MCK2	AHNAK nucleoprotein OS=Bos taurus OX=9913 GN=AHNAK PE=1 SV=2	10	5	5	High	0	18.256	15	5512	586.6	5.96	1.62	1
156	F1MKP1	Procollagen C-endopeptidase enhancer 2 OS=Bos taurus OX=9913 GN=PCOLCE2 PE=4 SV=1	10	4	4	High	0	17.977	59	416	45.7	8.63	18.13	1
157	P01888	Beta-2-microglobulin OS=Bos taurus OX=9913 GN=B2M PE=1 SV=2	19	4	4	High	0	17.477	65	118	13.7	8	36.37	1
158	P46193	Annexin A1 OS=Bos taurus OX=9913 GN=ANXA1 PE=1 SV=2	16	5	5	High	0	17.336	32	346	38.9	6.81	5.87	1
159	Q5E946	Protein/nucleic acid deglycase DJ-1 OS=Bos taurus OX=9913 GN=PARK7 PE=2 SV=1	32	5	5	High	0	17.303	19	189	20	7.33	5.41
160	Q29RS5	Retinoic acid receptor responder protein 2 OS=Bos taurus OX=9913 GN=RARRES2 PE=2 SV=1	21	3	3	High	0	17.274	30	162	18.3	8.68	21.08	1
161	A6H6X2	ANG2 protein OS=Bos taurus OX=9913 GN=ANG2 PE=2 SV=1	31	5	5	High	0	17.043	17	147	17.1	9.69	1.79	1
162	P00442	Superoxide dismutase [Cu-Zn] OS=Bos taurus OX=9913 GN=SOD1 PE=1 SV=2	23	3	3	High	0	17.024	22	152	15.7	6.32	1.74	1
163	F1MMK9	Protein AMBP OS=Bos taurus OX=9913 GN=AMBP PE=4 SV=2	15	6	6	High	0	16.497	24	352	39.3	7.78	12.96	1
164	Q3T0Q4	Nucleoside diphosphate kinase B OS=Bos taurus OX=9913 GN=NME2 PE=1 SV=1	32	4	4	High	0	16.479	16	152	17.3	7.97	3.28	1
165	F1MYN5	Fibulin-1 OS=Bos taurus OX=9913 GN=FBLN1 PE=1 SV=2	6	4	4	High	0	16.254	29	706	77.4	5.06	11.61	1
166	Q3ZCJ2	Alcohol dehydrogenase [NADP(+)] OS=Bos taurus OX=9913 GN=AKR1A1 PE=2 SV=1	16	5	5	High	0	15.947	10	325	36.6	7.27	3.8	1
167	Q28038	Melanoma-derived growth regulatory protein OS=Bos taurus OX=9913 GN=MIA PE=2 SV=1	38	3	3	High	0	15.252	37	130	14.3	7.78	31.53	1
168	P50448	Factor XIIa inhibitor OS=Bos taurus OX=9913 PE=1 SV=1	7	4	4	High	0	14.409	28	468	51.7	6.67	3.39	1
169	F1N430	Metalloproteinase inhibitor 2 OS=Bos taurus OX=9913 GN=TIMP2 PE=4 SV=1	15	3	3	High	0	14.341	33	220	24.4	7.47	3.83	1
170	Q2KJ39	Reticulocalbin-3 OS=Bos taurus OX=9913 GN=RCN3 PE=2 SV=1	10	3	3	High	0	13.792	6	328	37.5	4.89	5.05	1
171	Q7YRQ8	Tissue factor pathway inhibitor 2 OS=Bos taurus OX=9913 GN=TFPI2 PE=2 SV=1	16	4	4	High	0	13.606	21	234	26.7	8.73	5.43	1
172	Q3ZBD7	Glucose-6-phosphate isomerase OS=Bos taurus OX=9913 GN=GPI PE=2 SV=4	6	4	4	High	0	12.995	9	557	62.8	7.71	3.75	1
173	A1L573	ABI family, member 3 (NESH) binding protein OS=Bos taurus OX=9913 GN=ABI3BP PE=2 SV=1	13	5	5	High	0	12.951	19	353	39.3	9.44	1.61	1
174	F1MXP8	Prosaposin OS=Bos taurus OX=9913 GN=PSAP PE=4 SV=2	9	4	4	High	0	12.702	24	525	58	5.2	8.88	1
175	Q5GN72	Alpha-1-acid glycoprotein OS=Bos taurus OX=9913 GN=agp PE=2 SV=2	16	3	3	High	0	12.518	29	202	23.1	5.67	0	1
176	A6QLZ0	Galectin OS=Bos taurus OX=9913 GN=LGALS3 PE=1 SV=1	14	3	3	High	0	12.46	9	265	27.6	8.84	2.18	1
177	Q3ZBZ1	45 kDa calcium-binding protein OS=Bos taurus OX=9913 GN=SDF4 PE=2 SV=1	8	3	3	High	0	11.702	9	355	41.1	4.91	2.8	1
178	A5PKD6	G protein subunit beta 4 OS=Bos taurus OX=9913 GN=GNB4 PE=2 SV=1	10	3	3	High	0	11.519	9	340	37.5	6	9.58	1
179	A6QPC2	SCRG1 protein OS=Bos taurus OX=9913 GN=SCRG1 PE=2 SV=1	32	3	3	High	0	10.99	27	98	11	7.61	13.41	1
180	A6QLN9	von Willebrand factor A domain-containing protein 1 OS=Bos taurus OX=9913 GN=VWA1 PE=2 SV=1	7	2	2	High	0	10.716	24	413	43.7	8.68	16.3	1
181	P33072	Protein-lysine 6-oxidase OS=Bos taurus OX=9913 GN=LOX PE=1 SV=3	13	4	4	High	0	10.61	35	418	47.1	8.21	26.92	1
182	Q05717	Insulin-like growth factor-binding protein 5 OS=Bos taurus OX=9913 GN=IGFBP5 PE=2 SV=2	14	3	3	High	0	10.461	10	271	30.3	8.34	3.59	1
183	Q32LA7	Histone H2A.V OS=Bos taurus OX=9913 GN=H2AFV PE=2 SV=3	20	3	3	High	0	10.119	77	128	13.5	10.58	79.97	1
184	Q17QC8	Complement factor properdin OS=Bos taurus OX=9913 GN=CFP PE=2 SV=1	9	3	3	High	0	10.103	7	464	50.7	7.9	1.99	1
185	F1N6C0	Calmodulin OS=Bos taurus OX=9913 GN=CALM2 PE=4 SV=2	22	3	3	High	0	10.036	23	150	17	4.27	3.56	1
186	E1BEL7	Heat shock protein beta-1 OS=Bos taurus OX=9913 GN=HSPB1 PE=3 SV=2	14	3	3	High	0	9.496	9	203	22.6	6.13	5.24	1
187	Q1JQA5	Neudesin OS=Bos taurus OX=9913 GN=NENF PE=2 SV=1	11	2	2	High	0	9.436	8	169	18.3	4.94	1.7	1
188	Q5E9F8	Histone H3.3 OS=Bos taurus OX=9913 GN=H3F3A PE=1 SV=3	20	3	3	High	0	8.96	44	136	15.3	11.27	42.11	1
189	P07507	Matrix Gla protein OS=Bos taurus OX=9913 GN=MGP PE=1 SV=1	23	2	2	High	0	8.479	15	103	12.2	9.14	11.1	1
190	P79119	Epiphycan OS=Bos taurus OX=9913 GN=EPYC PE=1 SV=1	9	3	3	High	0	8.127	12	321	36.7	4.87	0	1
191	P15497	Apolipoprotein A-I OS=Bos taurus OX=9913 GN=APOA1 PE=1 SV=3	12	3	3	High	0	7.868	11	265	30.3	5.97	0	1
192	E1BKX7	Filamin B OS=Bos taurus OX=9913 GN=FLNB PE=1 SV=2	1	3	3	High	0	7.761	7	2633	281.4	5.85	0	1
193	P28801	Glutathione S-transferase P OS=Bos taurus OX=9913 GN=GSTP1 PE=1 SV=2	10	2	2	High	0	7.659	9	210	23.6	7.36	3.36	1
194	Q8SQB1	C-C motif chemokine 20 OS=Bos taurus OX=9913 GN=CCL20 PE=3 SV=1	18	2	2	High	0	7.515	19	96	11	9.31	14.98	1
195	P07995	Inhibin beta A chain OS=Bos taurus OX=9913 GN=INHBA PE=1 SV=2	4	2	2	High	0	7.424	10	425	47.5	7.87	3.53	1
196	P35466	Protein S100-A4 OS=Bos taurus OX=9913 GN=S100A4 PE=1 SV=2	17	2	2	High	0	6.125	20	101	11.8	6.11	0	1
197	O02853	Prostaglandin-H2 D-isomerase OS=Bos taurus OX=9913 GN=PTGDS PE=1 SV=1	8	2	2	High	0	5.829	18	191	21.2	6.9	18.51	1
198	P10462	Protein S100-A2 OS=Bos taurus OX=9913 GN=S100A2 PE=1 SV=1	18	2	2	High	0	5.73	16	97	10.9	4.78	5.36	1
199	Q95M12	Legumain OS=Bos taurus OX=9913 GN=LGMN PE=1 SV=1	6	2	2	High	0	5.245	5	433	49.3	6.6	0	1

## Sheet: Abundances log2
Supplementary table 2: Mean log2 abundances of 199 proteins selected for differential expression analysis
#	Accession	Description	Day	Treatment	Cow	Mean Log2 Abundance (Intensity)
1	A0A140T881	Apolipoprotein E OS=Bos taurus OX=9913 GN=APOE PE=3 SV=1	10	IL17	cow 1	20.9473
2	A0A140T881	Apolipoprotein E OS=Bos taurus OX=9913 GN=APOE PE=3 SV=1	10	IL17	cow 2	21.7876
3	A0A140T881	Apolipoprotein E OS=Bos taurus OX=9913 GN=APOE PE=3 SV=1	10	Untreated	cow 1	21.0452
4	A0A140T881	Apolipoprotein E OS=Bos taurus OX=9913 GN=APOE PE=3 SV=1	10	Untreated	cow 2	20.0988
5	A0A140T881	Apolipoprotein E OS=Bos taurus OX=9913 GN=APOE PE=3 SV=1	14	IL17	cow 1	20.1125
6	A0A140T881	Apolipoprotein E OS=Bos taurus OX=9913 GN=APOE PE=3 SV=1	14	IL17	cow 2	22.2542
7	A0A140T881	Apolipoprotein E OS=Bos taurus OX=9913 GN=APOE PE=3 SV=1	14	Untreated	cow 1	18.7748
8	A0A140T881	Apolipoprotein E OS=Bos taurus OX=9913 GN=APOE PE=3 SV=1	14	Untreated	cow 2	23.3397
9	A0A140T881	Apolipoprotein E OS=Bos taurus OX=9913 GN=APOE PE=3 SV=1	19	IL17	cow 1	19.6213
10	A0A140T881	Apolipoprotein E OS=Bos taurus OX=9913 GN=APOE PE=3 SV=1	19	IL17	cow 2	20.011
11	A0A140T881	Apolipoprotein E OS=Bos taurus OX=9913 GN=APOE PE=3 SV=1	19	Untreated	cow 1	17.6806
12	A0A140T881	Apolipoprotein E OS=Bos taurus OX=9913 GN=APOE PE=3 SV=1	19	Untreated	cow 2	19.0785
13	A0A140T881	Apolipoprotein E OS=Bos taurus OX=9913 GN=APOE PE=3 SV=1	21	IL17	cow 1	20.6838
14	A0A140T881	Apolipoprotein E OS=Bos taurus OX=9913 GN=APOE PE=3 SV=1	21	IL17	cow 2	19.5649
15	A0A140T881	Apolipoprotein E OS=Bos taurus OX=9913 GN=APOE PE=3 SV=1	21	Untreated	cow 1	15.9066
16	A0A140T881	Apolipoprotein E OS=Bos taurus OX=9913 GN=APOE PE=3 SV=1	21	Untreated	cow 2	18.4073
17	A0A140T8A5	Isocitrate dehydrogenase [NADP] OS=Bos taurus OX=9913 GN=IDH1 PE=1 SV=1	10	IL17	cow 1	17.84
18	A0A140T8A5	Isocitrate dehydrogenase [NADP] OS=Bos taurus OX=9913 GN=IDH1 PE=1 SV=1	10	IL17	cow 2	15.9385
19	A0A140T8A5	Isocitrate dehydrogenase [NADP] OS=Bos taurus OX=9913 GN=IDH1 PE=1 SV=1	10	Untreated	cow 1	14.8006
20	A0A140T8A5	Isocitrate dehydrogenase [NADP] OS=Bos taurus OX=9913 GN=IDH1 PE=1 SV=1	10	Untreated	cow 2	16.961
21	A0A140T8A5	Isocitrate dehydrogenase [NADP] OS=Bos taurus OX=9913 GN=IDH1 PE=1 SV=1	14	IL17	cow 1	15.7946
22	A0A140T8A5	Isocitrate dehydrogenase [NADP] OS=Bos taurus OX=9913 GN=IDH1 PE=1 SV=1	14	IL17	cow 2	14.6428
23	A0A140T8A5	Isocitrate dehydrogenase [NADP] OS=Bos taurus OX=9913 GN=IDH1 PE=1 SV=1	14	Untreated	cow 1	14.2777
24	A0A140T8A5	Isocitrate dehydrogenase [NADP] OS=Bos taurus OX=9913 GN=IDH1 PE=1 SV=1	14	Untreated	cow 2	11.4912
25	A0A140T8A5	Isocitrate dehydrogenase [NADP] OS=Bos taurus OX=9913 GN=IDH1 PE=1 SV=1	19	IL17	cow 1	17.733
26	A0A140T8A5	Isocitrate dehydrogenase [NADP] OS=Bos taurus OX=9913 GN=IDH1 PE=1 SV=1	19	IL17	cow 2	14.9896
27	A0A140T8A5	Isocitrate dehydrogenase [NADP] OS=Bos taurus OX=9913 GN=IDH1 PE=1 SV=1	19	Untreated	cow 1	15.6286
28	A0A140T8A5	Isocitrate dehydrogenase [NADP] OS=Bos taurus OX=9913 GN=IDH1 PE=1 SV=1	19	Untreated	cow 2	17.019
29	A0A140T8A5	Isocitrate dehydrogenase [NADP] OS=Bos taurus OX=9913 GN=IDH1 PE=1 SV=1	21	IL17	cow 1	17.7157
30	A0A140T8A5	Isocitrate dehydrogenase [NADP] OS=Bos taurus OX=9913 GN=IDH1 PE=1 SV=1	21	IL17	cow 2	15.1659
31	A0A140T8A5	Isocitrate dehydrogenase [NADP] OS=Bos taurus OX=9913 GN=IDH1 PE=1 SV=1	21	Untreated	cow 1	15.6695
32	A0A140T8A5	Isocitrate dehydrogenase [NADP] OS=Bos taurus OX=9913 GN=IDH1 PE=1 SV=1	21	Untreated	cow 2	16.2971
33	A1L573	ABI family, member 3 (NESH) binding protein OS=Bos taurus OX=9913 GN=ABI3BP PE=2 SV=1	10	IL17	cow 1	20.2742
34	A1L573	ABI family, member 3 (NESH) binding protein OS=Bos taurus OX=9913 GN=ABI3BP PE=2 SV=1	10	IL17	cow 2	19.0125
35	A1L573	ABI family, member 3 (NESH) binding protein OS=Bos taurus OX=9913 GN=ABI3BP PE=2 SV=1	10	Untreated	cow 1	19.264
36	A1L573	ABI family, member 3 (NESH) binding protein OS=Bos taurus OX=9913 GN=ABI3BP PE=2 SV=1	10	Untreated	cow 2	15.8151
37	A1L573	ABI family, member 3 (NESH) binding protein OS=Bos taurus OX=9913 GN=ABI3BP PE=2 SV=1	14	IL17	cow 1	18.6564
38	A1L573	ABI family, member 3 (NESH) binding protein OS=Bos taurus OX=9913 GN=ABI3BP PE=2 SV=1	14	IL17	cow 2	17.6466
39	A1L573	ABI family, member 3 (NESH) binding protein OS=Bos taurus OX=9913 GN=ABI3BP PE=2 SV=1	14	Untreated	cow 1	16.813
40	A1L573	ABI family, member 3 (NESH) binding protein OS=Bos taurus OX=9913 GN=ABI3BP PE=2 SV=1	14	Untreated	cow 2	15.8061
41	A1L573	ABI family, member 3 (NESH) binding protein OS=Bos taurus OX=9913 GN=ABI3BP PE=2 SV=1	19	IL17	cow 1	17.2745
42	A1L573	ABI family, member 3 (NESH) binding protein OS=Bos taurus OX=9913 GN=ABI3BP PE=2 SV=1	19	IL17	cow 2	20.3085
43	A1L573	ABI family, member 3 (NESH) binding protein OS=Bos taurus OX=9913 GN=ABI3BP PE=2 SV=1	19	Untreated	cow 1	16.8626
44	A1L573	ABI family, member 3 (NESH) binding protein OS=Bos taurus OX=9913 GN=ABI3BP PE=2 SV=1	19	Untreated	cow 2	17.1677
45	A1L573	ABI family, member 3 (NESH) binding protein OS=Bos taurus OX=9913 GN=ABI3BP PE=2 SV=1	21	IL17	cow 1	17.6156
46	A1L573	ABI family, member 3 (NESH) binding protein OS=Bos taurus OX=9913 GN=ABI3BP PE=2 SV=1	21	IL17	cow 2	17.0238
47	A1L573	ABI family, member 3 (NESH) binding protein OS=Bos taurus OX=9913 GN=ABI3BP PE=2 SV=1	21	Untreated	cow 1	14.5241
48	A1L573	ABI family, member 3 (NESH) binding protein OS=Bos taurus OX=9913 GN=ABI3BP PE=2 SV=1	21	Untreated	cow 2	16.2145
49	A3KLR9	Superoxide dismutase [Cu-Zn] OS=Bos taurus OX=9913 GN=SOD3 PE=1 SV=1	10	IL17	cow 1	20.4593
50	A3KLR9	Superoxide dismutase [Cu-Zn] OS=Bos taurus OX=9913 GN=SOD3 PE=1 SV=1	10	IL17	cow 2	20.3764
51	A3KLR9	Superoxide dismutase [Cu-Zn] OS=Bos taurus OX=9913 GN=SOD3 PE=1 SV=1	10	Untreated	cow 1	23.0989
52	A3KLR9	Superoxide dismutase [Cu-Zn] OS=Bos taurus OX=9913 GN=SOD3 PE=1 SV=1	10	Untreated	cow 2	23.6613
53	A3KLR9	Superoxide dismutase [Cu-Zn] OS=Bos taurus OX=9913 GN=SOD3 PE=1 SV=1	14	IL17	cow 1	21.8463
54	A3KLR9	Superoxide dismutase [Cu-Zn] OS=Bos taurus OX=9913 GN=SOD3 PE=1 SV=1	14	IL17	cow 2	20.5702
55	A3KLR9	Superoxide dismutase [Cu-Zn] OS=Bos taurus OX=9913 GN=SOD3 PE=1 SV=1	14	Untreated	cow 1	22.4218
56	A3KLR9	Superoxide dismutase [Cu-Zn] OS=Bos taurus OX=9913 GN=SOD3 PE=1 SV=1	14	Untreated	cow 2	20.6213
57	A3KLR9	Superoxide dismutase [Cu-Zn] OS=Bos taurus OX=9913 GN=SOD3 PE=1 SV=1	19	IL17	cow 1	21.2908
58	A3KLR9	Superoxide dismutase [Cu-Zn] OS=Bos taurus OX=9913 GN=SOD3 PE=1 SV=1	19	IL17	cow 2	19.1598
59	A3KLR9	Superoxide dismutase [Cu-Zn] OS=Bos taurus OX=9913 GN=SOD3 PE=1 SV=1	19	Untreated	cow 1	21.467
60	A3KLR9	Superoxide dismutase [Cu-Zn] OS=Bos taurus OX=9913 GN=SOD3 PE=1 SV=1	19	Untreated	cow 2	20.5199
61	A3KLR9	Superoxide dismutase [Cu-Zn] OS=Bos taurus OX=9913 GN=SOD3 PE=1 SV=1	21	IL17	cow 1	21.6108
62	A3KLR9	Superoxide dismutase [Cu-Zn] OS=Bos taurus OX=9913 GN=SOD3 PE=1 SV=1	21	IL17	cow 2	19.2831
63	A3KLR9	Superoxide dismutase [Cu-Zn] OS=Bos taurus OX=9913 GN=SOD3 PE=1 SV=1	21	Untreated	cow 1	20.7332
64	A3KLR9	Superoxide dismutase [Cu-Zn] OS=Bos taurus OX=9913 GN=SOD3 PE=1 SV=1	21	Untreated	cow 2	21.8542
65	A5D7D1	Alpha-actinin-4 OS=Bos taurus OX=9913 GN=ACTN4 PE=2 SV=1	10	IL17	cow 1	19.2667
66	A5D7D1	Alpha-actinin-4 OS=Bos taurus OX=9913 GN=ACTN4 PE=2 SV=1	10	IL17	cow 2	19.0572
67	A5D7D1	Alpha-actinin-4 OS=Bos taurus OX=9913 GN=ACTN4 PE=2 SV=1	10	Untreated	cow 1	17.3817
68	A5D7D1	Alpha-actinin-4 OS=Bos taurus OX=9913 GN=ACTN4 PE=2 SV=1	10	Untreated	cow 2	15.8305
69	A5D7D1	Alpha-actinin-4 OS=Bos taurus OX=9913 GN=ACTN4 PE=2 SV=1	14	IL17	cow 1	18.3264
70	A5D7D1	Alpha-actinin-4 OS=Bos taurus OX=9913 GN=ACTN4 PE=2 SV=1	14	IL17	cow 2	18.8183
71	A5D7D1	Alpha-actinin-4 OS=Bos taurus OX=9913 GN=ACTN4 PE=2 SV=1	14	Untreated	cow 1	19.1045
72	A5D7D1	Alpha-actinin-4 OS=Bos taurus OX=9913 GN=ACTN4 PE=2 SV=1	14	Untreated	cow 2	12.3003
73	A5D7D1	Alpha-actinin-4 OS=Bos taurus OX=9913 GN=ACTN4 PE=2 SV=1	19	IL17	cow 1	16.5651
74	A5D7D1	Alpha-actinin-4 OS=Bos taurus OX=9913 GN=ACTN4 PE=2 SV=1	19	IL17	cow 2	17.5968
75	A5D7D1	Alpha-actinin-4 OS=Bos taurus OX=9913 GN=ACTN4 PE=2 SV=1	19	Untreated	cow 1	16.9435
76	A5D7D1	Alpha-actinin-4 OS=Bos taurus OX=9913 GN=ACTN4 PE=2 SV=1	19	Untreated	cow 2	14.9477
77	A5D7D1	Alpha-actinin-4 OS=Bos taurus OX=9913 GN=ACTN4 PE=2 SV=1	21	IL17	cow 1	15.8221
78	A5D7D1	Alpha-actinin-4 OS=Bos taurus OX=9913 GN=ACTN4 PE=2 SV=1	21	IL17	cow 2	16.1749
79	A5D7D1	Alpha-actinin-4 OS=Bos taurus OX=9913 GN=ACTN4 PE=2 SV=1	21	Untreated	cow 1	16.9065
80	A5D7D1	Alpha-actinin-4 OS=Bos taurus OX=9913 GN=ACTN4 PE=2 SV=1	21	Untreated	cow 2	14.9867
81	A5D7L1	C-type lectin domain containing 11A OS=Bos taurus OX=9913 GN=CLEC11A PE=2 SV=1	10	IL17	cow 1	19.4704
82	A5D7L1	C-type lectin domain containing 11A OS=Bos taurus OX=9913 GN=CLEC11A PE=2 SV=1	10	IL17	cow 2	19.638
83	A5D7L1	C-type lectin domain containing 11A OS=Bos taurus OX=9913 GN=CLEC11A PE=2 SV=1	10	Untreated	cow 1	19.4525
84	A5D7L1	C-type lectin domain containing 11A OS=Bos taurus OX=9913 GN=CLEC11A PE=2 SV=1	10	Untreated	cow 2	18.1994
85	A5D7L1	C-type lectin domain containing 11A OS=Bos taurus OX=9913 GN=CLEC11A PE=2 SV=1	14	IL17	cow 1	18.7175
86	A5D7L1	C-type lectin domain containing 11A OS=Bos taurus OX=9913 GN=CLEC11A PE=2 SV=1	14	IL17	cow 2	17.4928
87	A5D7L1	C-type lectin domain containing 11A OS=Bos taurus OX=9913 GN=CLEC11A PE=2 SV=1	14	Untreated	cow 1	14.6888
88	A5D7L1	C-type lectin domain containing 11A OS=Bos taurus OX=9913 GN=CLEC11A PE=2 SV=1	14	Untreated	cow 2	14.7002
89	A5D7L1	C-type lectin domain containing 11A OS=Bos taurus OX=9913 GN=CLEC11A PE=2 SV=1	19	IL17	cow 1	18.5332
90	A5D7L1	C-type lectin domain containing 11A OS=Bos taurus OX=9913 GN=CLEC11A PE=2 SV=1	19	IL17	cow 2	17.9201
91	A5D7L1	C-type lectin domain containing 11A OS=Bos taurus OX=9913 GN=CLEC11A PE=2 SV=1	19	Untreated	cow 1	18.0075
92	A5D7L1	C-type lectin domain containing 11A OS=Bos taurus OX=9913 GN=CLEC11A PE=2 SV=1	19	Untreated	cow 2	16.3931
93	A5D7L1	C-type lectin domain containing 11A OS=Bos taurus OX=9913 GN=CLEC11A PE=2 SV=1	21	IL17	cow 1	17.9646
94	A5D7L1	C-type lectin domain containing 11A OS=Bos taurus OX=9913 GN=CLEC11A PE=2 SV=1	21	IL17	cow 2	16.7211
95	A5D7L1	C-type lectin domain containing 11A OS=Bos taurus OX=9913 GN=CLEC11A PE=2 SV=1	21	Untreated	cow 1	16.9358
96	A5D7L1	C-type lectin domain containing 11A OS=Bos taurus OX=9913 GN=CLEC11A PE=2 SV=1	21	Untreated	cow 2	16.7604
97	A5D984	Pyruvate kinase OS=Bos taurus OX=9913 GN=PKM2 PE=1 SV=1	10	IL17	cow 1	20.3631
98	A5D984	Pyruvate kinase OS=Bos taurus OX=9913 GN=PKM2 PE=1 SV=1	10	IL17	cow 2	23.731
99	A5D984	Pyruvate kinase OS=Bos taurus OX=9913 GN=PKM2 PE=1 SV=1	10	Untreated	cow 1	18.9075
100	A5D984	Pyruvate kinase OS=Bos taurus OX=9913 GN=PKM2 PE=1 SV=1	10	Untreated	cow 2	17.3704
101	A5D984	Pyruvate kinase OS=Bos taurus OX=9913 GN=PKM2 PE=1 SV=1	14	IL17	cow 1	21.2669
102	A5D984	Pyruvate kinase OS=Bos taurus OX=9913 GN=PKM2 PE=1 SV=1	14	IL17	cow 2	19.9061
103	A5D984	Pyruvate kinase OS=Bos taurus OX=9913 GN=PKM2 PE=1 SV=1	14	Untreated	cow 1	19.0668
104	A5D984	Pyruvate kinase OS=Bos taurus OX=9913 GN=PKM2 PE=1 SV=1	14	Untreated	cow 2	18.4874
105	A5D984	Pyruvate kinase OS=Bos taurus OX=9913 GN=PKM2 PE=1 SV=1	19	IL17	cow 1	18.9687
106	A5D984	Pyruvate kinase OS=Bos taurus OX=9913 GN=PKM2 PE=1 SV=1	19	IL17	cow 2	17.9245
107	A5D984	Pyruvate kinase OS=Bos taurus OX=9913 GN=PKM2 PE=1 SV=1	19	Untreated	cow 1	17.3309
108	A5D984	Pyruvate kinase OS=Bos taurus OX=9913 GN=PKM2 PE=1 SV=1	19	Untreated	cow 2	17.1626
109	A5D984	Pyruvate kinase OS=Bos taurus OX=9913 GN=PKM2 PE=1 SV=1	21	IL17	cow 1	18.1196
110	A5D984	Pyruvate kinase OS=Bos taurus OX=9913 GN=PKM2 PE=1 SV=1	21	IL17	cow 2	16.995
111	A5D984	Pyruvate kinase OS=Bos taurus OX=9913 GN=PKM2 PE=1 SV=1	21	Untreated	cow 1	16.5595
112	A5D984	Pyruvate kinase OS=Bos taurus OX=9913 GN=PKM2 PE=1 SV=1	21	Untreated	cow 2	16.8897
113	A5D9E9	Complement C1r subcomponent precursor OS=Bos taurus OX=9913 GN=C1R PE=2 SV=1	10	IL17	cow 1	22.3301
114	A5D9E9	Complement C1r subcomponent precursor OS=Bos taurus OX=9913 GN=C1R PE=2 SV=1	10	IL17	cow 2	20.9626
115	A5D9E9	Complement C1r subcomponent precursor OS=Bos taurus OX=9913 GN=C1R PE=2 SV=1	10	Untreated	cow 1	18.2215
116	A5D9E9	Complement C1r subcomponent precursor OS=Bos taurus OX=9913 GN=C1R PE=2 SV=1	10	Untreated	cow 2	17.5447
117	A5D9E9	Complement C1r subcomponent precursor OS=Bos taurus OX=9913 GN=C1R PE=2 SV=1	14	IL17	cow 1	22.5106
118	A5D9E9	Complement C1r subcomponent precursor OS=Bos taurus OX=9913 GN=C1R PE=2 SV=1	14	IL17	cow 2	22.5006
119	A5D9E9	Complement C1r subcomponent precursor OS=Bos taurus OX=9913 GN=C1R PE=2 SV=1	14	Untreated	cow 1	19.2676
120	A5D9E9	Complement C1r subcomponent precursor OS=Bos taurus OX=9913 GN=C1R PE=2 SV=1	14	Untreated	cow 2	16.1826
121	A5D9E9	Complement C1r subcomponent precursor OS=Bos taurus OX=9913 GN=C1R PE=2 SV=1	19	IL17	cow 1	21.815
122	A5D9E9	Complement C1r subcomponent precursor OS=Bos taurus OX=9913 GN=C1R PE=2 SV=1	19	IL17	cow 2	18.8408
123	A5D9E9	Complement C1r subcomponent precursor OS=Bos taurus OX=9913 GN=C1R PE=2 SV=1	19	Untreated	cow 1	19.4929
124	A5D9E9	Complement C1r subcomponent precursor OS=Bos taurus OX=9913 GN=C1R PE=2 SV=1	19	Untreated	cow 2	18.4897
125	A5D9E9	Complement C1r subcomponent precursor OS=Bos taurus OX=9913 GN=C1R PE=2 SV=1	21	IL17	cow 1	21.8424
126	A5D9E9	Complement C1r subcomponent precursor OS=Bos taurus OX=9913 GN=C1R PE=2 SV=1	21	IL17	cow 2	19.6587
127	A5D9E9	Complement C1r subcomponent precursor OS=Bos taurus OX=9913 GN=C1R PE=2 SV=1	21	Untreated	cow 1	18.0432
128	A5D9E9	Complement C1r subcomponent precursor OS=Bos taurus OX=9913 GN=C1R PE=2 SV=1	21	Untreated	cow 2	18.0886
129	A5PJT7	ECM1 protein OS=Bos taurus OX=9913 GN=ECM1 PE=2 SV=1	10	IL17	cow 1	26.8713
130	A5PJT7	ECM1 protein OS=Bos taurus OX=9913 GN=ECM1 PE=2 SV=1	10	IL17	cow 2	24.8218
131	A5PJT7	ECM1 protein OS=Bos taurus OX=9913 GN=ECM1 PE=2 SV=1	10	Untreated	cow 1	24.7614
132	A5PJT7	ECM1 protein OS=Bos taurus OX=9913 GN=ECM1 PE=2 SV=1	10	Untreated	cow 2	18.1182
133	A5PJT7	ECM1 protein OS=Bos taurus OX=9913 GN=ECM1 PE=2 SV=1	14	IL17	cow 1	26.3128
134	A5PJT7	ECM1 protein OS=Bos taurus OX=9913 GN=ECM1 PE=2 SV=1	14	IL17	cow 2	25.698
135	A5PJT7	ECM1 protein OS=Bos taurus OX=9913 GN=ECM1 PE=2 SV=1	14	Untreated	cow 1	24.7244
136	A5PJT7	ECM1 protein OS=Bos taurus OX=9913 GN=ECM1 PE=2 SV=1	14	Untreated	cow 2	20.4313
137	A5PJT7	ECM1 protein OS=Bos taurus OX=9913 GN=ECM1 PE=2 SV=1	19	IL17	cow 1	26.4435
138	A5PJT7	ECM1 protein OS=Bos taurus OX=9913 GN=ECM1 PE=2 SV=1	19	IL17	cow 2	22.5797
139	A5PJT7	ECM1 protein OS=Bos taurus OX=9913 GN=ECM1 PE=2 SV=1	19	Untreated	cow 1	25.5447
140	A5PJT7	ECM1 protein OS=Bos taurus OX=9913 GN=ECM1 PE=2 SV=1	19	Untreated	cow 2	21.6451
141	A5PJT7	ECM1 protein OS=Bos taurus OX=9913 GN=ECM1 PE=2 SV=1	21	IL17	cow 1	26.1636
142	A5PJT7	ECM1 protein OS=Bos taurus OX=9913 GN=ECM1 PE=2 SV=1	21	IL17	cow 2	22.6333
143	A5PJT7	ECM1 protein OS=Bos taurus OX=9913 GN=ECM1 PE=2 SV=1	21	Untreated	cow 1	24.8522
144	A5PJT7	ECM1 protein OS=Bos taurus OX=9913 GN=ECM1 PE=2 SV=1	21	Untreated	cow 2	18.759
145	A5PKA3	CCDC80 protein OS=Bos taurus OX=9913 GN=CCDC80 PE=2 SV=1	10	IL17	cow 1	20.3175
146	A5PKA3	CCDC80 protein OS=Bos taurus OX=9913 GN=CCDC80 PE=2 SV=1	10	IL17	cow 2	19.8441
147	A5PKA3	CCDC80 protein OS=Bos taurus OX=9913 GN=CCDC80 PE=2 SV=1	10	Untreated	cow 1	17.0653
148	A5PKA3	CCDC80 protein OS=Bos taurus OX=9913 GN=CCDC80 PE=2 SV=1	10	Untreated	cow 2	17.1596
149	A5PKA3	CCDC80 protein OS=Bos taurus OX=9913 GN=CCDC80 PE=2 SV=1	14	IL17	cow 1	18.8573
150	A5PKA3	CCDC80 protein OS=Bos taurus OX=9913 GN=CCDC80 PE=2 SV=1	14	IL17	cow 2	17.652
151	A5PKA3	CCDC80 protein OS=Bos taurus OX=9913 GN=CCDC80 PE=2 SV=1	14	Untreated	cow 1	16.5435
152	A5PKA3	CCDC80 protein OS=Bos taurus OX=9913 GN=CCDC80 PE=2 SV=1	14	Untreated	cow 2	14.1869
153	A5PKA3	CCDC80 protein OS=Bos taurus OX=9913 GN=CCDC80 PE=2 SV=1	19	IL17	cow 1	17.8493
154	A5PKA3	CCDC80 protein OS=Bos taurus OX=9913 GN=CCDC80 PE=2 SV=1	19	IL17	cow 2	18.9258
155	A5PKA3	CCDC80 protein OS=Bos taurus OX=9913 GN=CCDC80 PE=2 SV=1	19	Untreated	cow 1	15.8463
156	A5PKA3	CCDC80 protein OS=Bos taurus OX=9913 GN=CCDC80 PE=2 SV=1	19	Untreated	cow 2	16.1547
157	A5PKA3	CCDC80 protein OS=Bos taurus OX=9913 GN=CCDC80 PE=2 SV=1	21	IL17	cow 1	17.3599
158	A5PKA3	CCDC80 protein OS=Bos taurus OX=9913 GN=CCDC80 PE=2 SV=1	21	IL17	cow 2	17.6827
159	A5PKA3	CCDC80 protein OS=Bos taurus OX=9913 GN=CCDC80 PE=2 SV=1	21	Untreated	cow 1	14.3798
160	A5PKA3	CCDC80 protein OS=Bos taurus OX=9913 GN=CCDC80 PE=2 SV=1	21	Untreated	cow 2	14.5724
161	A5PKD6	G protein subunit beta 4 OS=Bos taurus OX=9913 GN=GNB4 PE=2 SV=1	10	IL17	cow 1	16.5209
162	A5PKD6	G protein subunit beta 4 OS=Bos taurus OX=9913 GN=GNB4 PE=2 SV=1	10	IL17	cow 2	18.6718
163	A5PKD6	G protein subunit beta 4 OS=Bos taurus OX=9913 GN=GNB4 PE=2 SV=1	10	Untreated	cow 1	17.5495
164	A5PKD6	G protein subunit beta 4 OS=Bos taurus OX=9913 GN=GNB4 PE=2 SV=1	10	Untreated	cow 2	17.1298
165	A5PKD6	G protein subunit beta 4 OS=Bos taurus OX=9913 GN=GNB4 PE=2 SV=1	14	IL17	cow 1	16.0338
166	A5PKD6	G protein subunit beta 4 OS=Bos taurus OX=9913 GN=GNB4 PE=2 SV=1	14	IL17	cow 2	14.7128
167	A5PKD6	G protein subunit beta 4 OS=Bos taurus OX=9913 GN=GNB4 PE=2 SV=1	14	Untreated	cow 1	12.4052
168	A5PKD6	G protein subunit beta 4 OS=Bos taurus OX=9913 GN=GNB4 PE=2 SV=1	14	Untreated	cow 2	13.1814
169	A5PKD6	G protein subunit beta 4 OS=Bos taurus OX=9913 GN=GNB4 PE=2 SV=1	19	IL17	cow 1	17.9601
170	A5PKD6	G protein subunit beta 4 OS=Bos taurus OX=9913 GN=GNB4 PE=2 SV=1	19	IL17	cow 2	17.2733
171	A5PKD6	G protein subunit beta 4 OS=Bos taurus OX=9913 GN=GNB4 PE=2 SV=1	19	Untreated	cow 1	15.6162
172	A5PKD6	G protein subunit beta 4 OS=Bos taurus OX=9913 GN=GNB4 PE=2 SV=1	19	Untreated	cow 2	15.8179
173	A5PKD6	G protein subunit beta 4 OS=Bos taurus OX=9913 GN=GNB4 PE=2 SV=1	21	IL17	cow 1	16.3864
174	A5PKD6	G protein subunit beta 4 OS=Bos taurus OX=9913 GN=GNB4 PE=2 SV=1	21	IL17	cow 2	13.9918
175	A5PKD6	G protein subunit beta 4 OS=Bos taurus OX=9913 GN=GNB4 PE=2 SV=1	21	Untreated	cow 1	14.2777
176	A5PKD6	G protein subunit beta 4 OS=Bos taurus OX=9913 GN=GNB4 PE=2 SV=1	21	Untreated	cow 2	13.734
177	A5PKI3	Protein FAM3C OS=Bos taurus OX=9913 GN=FAM3C PE=2 SV=1	10	IL17	cow 1	19.4634
178	A5PKI3	Protein FAM3C OS=Bos taurus OX=9913 GN=FAM3C PE=2 SV=1	10	IL17	cow 2	19.6364
179	A5PKI3	Protein FAM3C OS=Bos taurus OX=9913 GN=FAM3C PE=2 SV=1	10	Untreated	cow 1	18.1059
180	A5PKI3	Protein FAM3C OS=Bos taurus OX=9913 GN=FAM3C PE=2 SV=1	10	Untreated	cow 2	18.2997
181	A5PKI3	Protein FAM3C OS=Bos taurus OX=9913 GN=FAM3C PE=2 SV=1	14	IL17	cow 1	17.0904
182	A5PKI3	Protein FAM3C OS=Bos taurus OX=9913 GN=FAM3C PE=2 SV=1	14	IL17	cow 2	17.1059
183	A5PKI3	Protein FAM3C OS=Bos taurus OX=9913 GN=FAM3C PE=2 SV=1	14	Untreated	cow 1	15.165
184	A5PKI3	Protein FAM3C OS=Bos taurus OX=9913 GN=FAM3C PE=2 SV=1	14	Untreated	cow 2	14.2406
185	A5PKI3	Protein FAM3C OS=Bos taurus OX=9913 GN=FAM3C PE=2 SV=1	19	IL17	cow 1	16.7784
186	A5PKI3	Protein FAM3C OS=Bos taurus OX=9913 GN=FAM3C PE=2 SV=1	19	IL17	cow 2	18.2288
187	A5PKI3	Protein FAM3C OS=Bos taurus OX=9913 GN=FAM3C PE=2 SV=1	19	Untreated	cow 1	17.0183
188	A5PKI3	Protein FAM3C OS=Bos taurus OX=9913 GN=FAM3C PE=2 SV=1	19	Untreated	cow 2	16.1786
189	A5PKI3	Protein FAM3C OS=Bos taurus OX=9913 GN=FAM3C PE=2 SV=1	21	IL17	cow 1	17.2846
190	A5PKI3	Protein FAM3C OS=Bos taurus OX=9913 GN=FAM3C PE=2 SV=1	21	IL17	cow 2	16.0745
191	A5PKI3	Protein FAM3C OS=Bos taurus OX=9913 GN=FAM3C PE=2 SV=1	21	Untreated	cow 1	14.7662
192	A5PKI3	Protein FAM3C OS=Bos taurus OX=9913 GN=FAM3C PE=2 SV=1	21	Untreated	cow 2	14.5535
193	A6H6X2	ANG2 protein OS=Bos taurus OX=9913 GN=ANG2 PE=2 SV=1	10	IL17	cow 1	19.6
194	A6H6X2	ANG2 protein OS=Bos taurus OX=9913 GN=ANG2 PE=2 SV=1	10	IL17	cow 2	20.3207
195	A6H6X2	ANG2 protein OS=Bos taurus OX=9913 GN=ANG2 PE=2 SV=1	10	Untreated	cow 1	18.0574
196	A6H6X2	ANG2 protein OS=Bos taurus OX=9913 GN=ANG2 PE=2 SV=1	10	Untreated	cow 2	19.1824
197	A6H6X2	ANG2 protein OS=Bos taurus OX=9913 GN=ANG2 PE=2 SV=1	14	IL17	cow 1	18.0277
198	A6H6X2	ANG2 protein OS=Bos taurus OX=9913 GN=ANG2 PE=2 SV=1	14	IL17	cow 2	16.5854
199	A6H6X2	ANG2 protein OS=Bos taurus OX=9913 GN=ANG2 PE=2 SV=1	14	Untreated	cow 1	17.2077
200	A6H6X2	ANG2 protein OS=Bos taurus OX=9913 GN=ANG2 PE=2 SV=1	14	Untreated	cow 2	16.5958
201	A6H6X2	ANG2 protein OS=Bos taurus OX=9913 GN=ANG2 PE=2 SV=1	19	IL17	cow 1	15.0545
202	A6H6X2	ANG2 protein OS=Bos taurus OX=9913 GN=ANG2 PE=2 SV=1	19	IL17	cow 2	15.7136
203	A6H6X2	ANG2 protein OS=Bos taurus OX=9913 GN=ANG2 PE=2 SV=1	19	Untreated	cow 1	16.6027
204	A6H6X2	ANG2 protein OS=Bos taurus OX=9913 GN=ANG2 PE=2 SV=1	19	Untreated	cow 2	18.2912
205	A6H6X2	ANG2 protein OS=Bos taurus OX=9913 GN=ANG2 PE=2 SV=1	21	IL17	cow 1	16.0131
206	A6H6X2	ANG2 protein OS=Bos taurus OX=9913 GN=ANG2 PE=2 SV=1	21	IL17	cow 2	17.1689
207	A6H6X2	ANG2 protein OS=Bos taurus OX=9913 GN=ANG2 PE=2 SV=1	21	Untreated	cow 1	16.9787
208	A6H6X2	ANG2 protein OS=Bos taurus OX=9913 GN=ANG2 PE=2 SV=1	21	Untreated	cow 2	16.0364
209	A6H737	Lysyl oxidase homolog 2 OS=Bos taurus OX=9913 GN=LOXL2 PE=2 SV=1	10	IL17	cow 1	21.2298
210	A6H737	Lysyl oxidase homolog 2 OS=Bos taurus OX=9913 GN=LOXL2 PE=2 SV=1	10	IL17	cow 2	22.3473
211	A6H737	Lysyl oxidase homolog 2 OS=Bos taurus OX=9913 GN=LOXL2 PE=2 SV=1	10	Untreated	cow 1	18.1312
212	A6H737	Lysyl oxidase homolog 2 OS=Bos taurus OX=9913 GN=LOXL2 PE=2 SV=1	10	Untreated	cow 2	20.3457
213	A6H737	Lysyl oxidase homolog 2 OS=Bos taurus OX=9913 GN=LOXL2 PE=2 SV=1	14	IL17	cow 1	20.7028
214	A6H737	Lysyl oxidase homolog 2 OS=Bos taurus OX=9913 GN=LOXL2 PE=2 SV=1	14	IL17	cow 2	17.192
215	A6H737	Lysyl oxidase homolog 2 OS=Bos taurus OX=9913 GN=LOXL2 PE=2 SV=1	14	Untreated	cow 1	13.7236
216	A6H737	Lysyl oxidase homolog 2 OS=Bos taurus OX=9913 GN=LOXL2 PE=2 SV=1	14	Untreated	cow 2	15.4069
217	A6H737	Lysyl oxidase homolog 2 OS=Bos taurus OX=9913 GN=LOXL2 PE=2 SV=1	19	IL17	cow 1	20.0536
218	A6H737	Lysyl oxidase homolog 2 OS=Bos taurus OX=9913 GN=LOXL2 PE=2 SV=1	19	IL17	cow 2	21.3837
219	A6H737	Lysyl oxidase homolog 2 OS=Bos taurus OX=9913 GN=LOXL2 PE=2 SV=1	19	Untreated	cow 1	16.6089
220	A6H737	Lysyl oxidase homolog 2 OS=Bos taurus OX=9913 GN=LOXL2 PE=2 SV=1	19	Untreated	cow 2	15.4521
221	A6H737	Lysyl oxidase homolog 2 OS=Bos taurus OX=9913 GN=LOXL2 PE=2 SV=1	21	IL17	cow 1	19.4962
222	A6H737	Lysyl oxidase homolog 2 OS=Bos taurus OX=9913 GN=LOXL2 PE=2 SV=1	21	IL17	cow 2	17.5456
223	A6H737	Lysyl oxidase homolog 2 OS=Bos taurus OX=9913 GN=LOXL2 PE=2 SV=1	21	Untreated	cow 1	14.484
224	A6H737	Lysyl oxidase homolog 2 OS=Bos taurus OX=9913 GN=LOXL2 PE=2 SV=1	21	Untreated	cow 2	16.7416
225	A6QLL8	Fructose-bisphosphate aldolase OS=Bos taurus OX=9913 GN=ALDOA PE=1 SV=1	10	IL17	cow 1	19.616
226	A6QLL8	Fructose-bisphosphate aldolase OS=Bos taurus OX=9913 GN=ALDOA PE=1 SV=1	10	IL17	cow 2	21.4166
227	A6QLL8	Fructose-bisphosphate aldolase OS=Bos taurus OX=9913 GN=ALDOA PE=1 SV=1	10	Untreated	cow 1	17.2778
228	A6QLL8	Fructose-bisphosphate aldolase OS=Bos taurus OX=9913 GN=ALDOA PE=1 SV=1	10	Untreated	cow 2	15.7157
229	A6QLL8	Fructose-bisphosphate aldolase OS=Bos taurus OX=9913 GN=ALDOA PE=1 SV=1	14	IL17	cow 1	16.5027
230	A6QLL8	Fructose-bisphosphate aldolase OS=Bos taurus OX=9913 GN=ALDOA PE=1 SV=1	14	IL17	cow 2	16.9141
231	A6QLL8	Fructose-bisphosphate aldolase OS=Bos taurus OX=9913 GN=ALDOA PE=1 SV=1	14	Untreated	cow 1	15.9594
232	A6QLL8	Fructose-bisphosphate aldolase OS=Bos taurus OX=9913 GN=ALDOA PE=1 SV=1	14	Untreated	cow 2	14.082
233	A6QLL8	Fructose-bisphosphate aldolase OS=Bos taurus OX=9913 GN=ALDOA PE=1 SV=1	19	IL17	cow 1	18.395
234	A6QLL8	Fructose-bisphosphate aldolase OS=Bos taurus OX=9913 GN=ALDOA PE=1 SV=1	19	IL17	cow 2	19.2053
235	A6QLL8	Fructose-bisphosphate aldolase OS=Bos taurus OX=9913 GN=ALDOA PE=1 SV=1	19	Untreated	cow 1	14.6047
236	A6QLL8	Fructose-bisphosphate aldolase OS=Bos taurus OX=9913 GN=ALDOA PE=1 SV=1	19	Untreated	cow 2	13.7561
237	A6QLL8	Fructose-bisphosphate aldolase OS=Bos taurus OX=9913 GN=ALDOA PE=1 SV=1	21	IL17	cow 1	18.2136
238	A6QLL8	Fructose-bisphosphate aldolase OS=Bos taurus OX=9913 GN=ALDOA PE=1 SV=1	21	IL17	cow 2	16.0508
239	A6QLL8	Fructose-bisphosphate aldolase OS=Bos taurus OX=9913 GN=ALDOA PE=1 SV=1	21	Untreated	cow 1	12.2704
240	A6QLL8	Fructose-bisphosphate aldolase OS=Bos taurus OX=9913 GN=ALDOA PE=1 SV=1	21	Untreated	cow 2	13.3018
241	A6QLN9	von Willebrand factor A domain-containing protein 1 OS=Bos taurus OX=9913 GN=VWA1 PE=2 SV=1	10	IL17	cow 1	18.8973
242	A6QLN9	von Willebrand factor A domain-containing protein 1 OS=Bos taurus OX=9913 GN=VWA1 PE=2 SV=1	10	IL17	cow 2	18.7672
243	A6QLN9	von Willebrand factor A domain-containing protein 1 OS=Bos taurus OX=9913 GN=VWA1 PE=2 SV=1	10	Untreated	cow 1	18.2386
244	A6QLN9	von Willebrand factor A domain-containing protein 1 OS=Bos taurus OX=9913 GN=VWA1 PE=2 SV=1	10	Untreated	cow 2	16.1749
245	A6QLN9	von Willebrand factor A domain-containing protein 1 OS=Bos taurus OX=9913 GN=VWA1 PE=2 SV=1	14	IL17	cow 1	19.6197
246	A6QLN9	von Willebrand factor A domain-containing protein 1 OS=Bos taurus OX=9913 GN=VWA1 PE=2 SV=1	14	IL17	cow 2	17.6981
247	A6QLN9	von Willebrand factor A domain-containing protein 1 OS=Bos taurus OX=9913 GN=VWA1 PE=2 SV=1	14	Untreated	cow 1	17.6799
248	A6QLN9	von Willebrand factor A domain-containing protein 1 OS=Bos taurus OX=9913 GN=VWA1 PE=2 SV=1	14	Untreated	cow 2	16.6246
249	A6QLN9	von Willebrand factor A domain-containing protein 1 OS=Bos taurus OX=9913 GN=VWA1 PE=2 SV=1	19	IL17	cow 1	19.7248
250	A6QLN9	von Willebrand factor A domain-containing protein 1 OS=Bos taurus OX=9913 GN=VWA1 PE=2 SV=1	19	IL17	cow 2	18.364
251	A6QLN9	von Willebrand factor A domain-containing protein 1 OS=Bos taurus OX=9913 GN=VWA1 PE=2 SV=1	19	Untreated	cow 1	16.8294
252	A6QLN9	von Willebrand factor A domain-containing protein 1 OS=Bos taurus OX=9913 GN=VWA1 PE=2 SV=1	19	Untreated	cow 2	15.8818
253	A6QLN9	von Willebrand factor A domain-containing protein 1 OS=Bos taurus OX=9913 GN=VWA1 PE=2 SV=1	21	IL17	cow 1	19.823
254	A6QLN9	von Willebrand factor A domain-containing protein 1 OS=Bos taurus OX=9913 GN=VWA1 PE=2 SV=1	21	IL17	cow 2	18.9106
255	A6QLN9	von Willebrand factor A domain-containing protein 1 OS=Bos taurus OX=9913 GN=VWA1 PE=2 SV=1	21	Untreated	cow 1	17.2864
256	A6QLN9	von Willebrand factor A domain-containing protein 1 OS=Bos taurus OX=9913 GN=VWA1 PE=2 SV=1	21	Untreated	cow 2	15.0692
257	A6QLZ0	Galectin OS=Bos taurus OX=9913 GN=LGALS3 PE=1 SV=1	10	IL17	cow 1	18.2837
258	A6QLZ0	Galectin OS=Bos taurus OX=9913 GN=LGALS3 PE=1 SV=1	10	IL17	cow 2	17.243
259	A6QLZ0	Galectin OS=Bos taurus OX=9913 GN=LGALS3 PE=1 SV=1	10	Untreated	cow 1	15.4302
260	A6QLZ0	Galectin OS=Bos taurus OX=9913 GN=LGALS3 PE=1 SV=1	10	Untreated	cow 2	13.2275
261	A6QLZ0	Galectin OS=Bos taurus OX=9913 GN=LGALS3 PE=1 SV=1	14	IL17	cow 1	16.44
262	A6QLZ0	Galectin OS=Bos taurus OX=9913 GN=LGALS3 PE=1 SV=1	14	IL17	cow 2	15.6324
263	A6QLZ0	Galectin OS=Bos taurus OX=9913 GN=LGALS3 PE=1 SV=1	14	Untreated	cow 1	15.0501
264	A6QLZ0	Galectin OS=Bos taurus OX=9913 GN=LGALS3 PE=1 SV=1	14	Untreated	cow 2	14.9819
265	A6QLZ0	Galectin OS=Bos taurus OX=9913 GN=LGALS3 PE=1 SV=1	19	IL17	cow 1	18.5008
266	A6QLZ0	Galectin OS=Bos taurus OX=9913 GN=LGALS3 PE=1 SV=1	19	IL17	cow 2	15.3936
267	A6QLZ0	Galectin OS=Bos taurus OX=9913 GN=LGALS3 PE=1 SV=1	19	Untreated	cow 1	15.7627
268	A6QLZ0	Galectin OS=Bos taurus OX=9913 GN=LGALS3 PE=1 SV=1	19	Untreated	cow 2	15.7995
269	A6QLZ0	Galectin OS=Bos taurus OX=9913 GN=LGALS3 PE=1 SV=1	21	IL17	cow 1	17.6037
270	A6QLZ0	Galectin OS=Bos taurus OX=9913 GN=LGALS3 PE=1 SV=1	21	IL17	cow 2	17.1062
271	A6QLZ0	Galectin OS=Bos taurus OX=9913 GN=LGALS3 PE=1 SV=1	21	Untreated	cow 1	14.6649
272	A6QLZ0	Galectin OS=Bos taurus OX=9913 GN=LGALS3 PE=1 SV=1	21	Untreated	cow 2	14.7054
273	A6QPC2	SCRG1 protein OS=Bos taurus OX=9913 GN=SCRG1 PE=2 SV=1	10	IL17	cow 1	19.1693
274	A6QPC2	SCRG1 protein OS=Bos taurus OX=9913 GN=SCRG1 PE=2 SV=1	10	IL17	cow 2	18.928
275	A6QPC2	SCRG1 protein OS=Bos taurus OX=9913 GN=SCRG1 PE=2 SV=1	10	Untreated	cow 1	22.4127
276	A6QPC2	SCRG1 protein OS=Bos taurus OX=9913 GN=SCRG1 PE=2 SV=1	10	Untreated	cow 2	19.4478
277	A6QPC2	SCRG1 protein OS=Bos taurus OX=9913 GN=SCRG1 PE=2 SV=1	14	IL17	cow 1	19.409
278	A6QPC2	SCRG1 protein OS=Bos taurus OX=9913 GN=SCRG1 PE=2 SV=1	14	IL17	cow 2	16.6221
279	A6QPC2	SCRG1 protein OS=Bos taurus OX=9913 GN=SCRG1 PE=2 SV=1	14	Untreated	cow 1	19.5251
280	A6QPC2	SCRG1 protein OS=Bos taurus OX=9913 GN=SCRG1 PE=2 SV=1	14	Untreated	cow 2	17.1971
281	A6QPC2	SCRG1 protein OS=Bos taurus OX=9913 GN=SCRG1 PE=2 SV=1	19	IL17	cow 1	15.5246
282	A6QPC2	SCRG1 protein OS=Bos taurus OX=9913 GN=SCRG1 PE=2 SV=1	19	IL17	cow 2	17.8344
283	A6QPC2	SCRG1 protein OS=Bos taurus OX=9913 GN=SCRG1 PE=2 SV=1	19	Untreated	cow 1	19.8714
284	A6QPC2	SCRG1 protein OS=Bos taurus OX=9913 GN=SCRG1 PE=2 SV=1	19	Untreated	cow 2	18.1646
285	A6QPC2	SCRG1 protein OS=Bos taurus OX=9913 GN=SCRG1 PE=2 SV=1	21	IL17	cow 1	14.6145
286	A6QPC2	SCRG1 protein OS=Bos taurus OX=9913 GN=SCRG1 PE=2 SV=1	21	IL17	cow 2	15.0586
287	A6QPC2	SCRG1 protein OS=Bos taurus OX=9913 GN=SCRG1 PE=2 SV=1	21	Untreated	cow 1	18.4706
288	A6QPC2	SCRG1 protein OS=Bos taurus OX=9913 GN=SCRG1 PE=2 SV=1	21	Untreated	cow 2	17.8544
289	A7MAZ5	Histone H1.3 OS=Bos taurus OX=9913 GN=HIST1H1D PE=1 SV=1	10	IL17	cow 1	22.7086
290	A7MAZ5	Histone H1.3 OS=Bos taurus OX=9913 GN=HIST1H1D PE=1 SV=1	10	IL17	cow 2	21.6756
291	A7MAZ5	Histone H1.3 OS=Bos taurus OX=9913 GN=HIST1H1D PE=1 SV=1	10	Untreated	cow 1	17.338
292	A7MAZ5	Histone H1.3 OS=Bos taurus OX=9913 GN=HIST1H1D PE=1 SV=1	10	Untreated	cow 2	16.1231
293	A7MAZ5	Histone H1.3 OS=Bos taurus OX=9913 GN=HIST1H1D PE=1 SV=1	14	IL17	cow 1	22.1855
294	A7MAZ5	Histone H1.3 OS=Bos taurus OX=9913 GN=HIST1H1D PE=1 SV=1	14	IL17	cow 2	21.4519
295	A7MAZ5	Histone H1.3 OS=Bos taurus OX=9913 GN=HIST1H1D PE=1 SV=1	14	Untreated	cow 1	18.7167
296	A7MAZ5	Histone H1.3 OS=Bos taurus OX=9913 GN=HIST1H1D PE=1 SV=1	14	Untreated	cow 2	22.4793
297	A7MAZ5	Histone H1.3 OS=Bos taurus OX=9913 GN=HIST1H1D PE=1 SV=1	19	IL17	cow 1	19.4624
298	A7MAZ5	Histone H1.3 OS=Bos taurus OX=9913 GN=HIST1H1D PE=1 SV=1	19	IL17	cow 2	19.4606
299	A7MAZ5	Histone H1.3 OS=Bos taurus OX=9913 GN=HIST1H1D PE=1 SV=1	19	Untreated	cow 1	14.8469
300	A7MAZ5	Histone H1.3 OS=Bos taurus OX=9913 GN=HIST1H1D PE=1 SV=1	19	Untreated	cow 2	20.18
301	A7MAZ5	Histone H1.3 OS=Bos taurus OX=9913 GN=HIST1H1D PE=1 SV=1	21	IL17	cow 1	18.9063
302	A7MAZ5	Histone H1.3 OS=Bos taurus OX=9913 GN=HIST1H1D PE=1 SV=1	21	IL17	cow 2	18.7208
303	A7MAZ5	Histone H1.3 OS=Bos taurus OX=9913 GN=HIST1H1D PE=1 SV=1	21	Untreated	cow 1	16.1274
304	A7MAZ5	Histone H1.3 OS=Bos taurus OX=9913 GN=HIST1H1D PE=1 SV=1	21	Untreated	cow 2	17.5009
305	A7MB70	Semaphorin-3C OS=Bos taurus OX=9913 GN=SEMA3C PE=2 SV=1	10	IL17	cow 1	20.9577
306	A7MB70	Semaphorin-3C OS=Bos taurus OX=9913 GN=SEMA3C PE=2 SV=1	10	IL17	cow 2	21.1299
307	A7MB70	Semaphorin-3C OS=Bos taurus OX=9913 GN=SEMA3C PE=2 SV=1	10	Untreated	cow 1	19.1576
308	A7MB70	Semaphorin-3C OS=Bos taurus OX=9913 GN=SEMA3C PE=2 SV=1	10	Untreated	cow 2	17.9469
309	A7MB70	Semaphorin-3C OS=Bos taurus OX=9913 GN=SEMA3C PE=2 SV=1	14	IL17	cow 1	18.6915
310	A7MB70	Semaphorin-3C OS=Bos taurus OX=9913 GN=SEMA3C PE=2 SV=1	14	IL17	cow 2	18.8254
311	A7MB70	Semaphorin-3C OS=Bos taurus OX=9913 GN=SEMA3C PE=2 SV=1	14	Untreated	cow 1	17.1675
312	A7MB70	Semaphorin-3C OS=Bos taurus OX=9913 GN=SEMA3C PE=2 SV=1	14	Untreated	cow 2	16.8065
313	A7MB70	Semaphorin-3C OS=Bos taurus OX=9913 GN=SEMA3C PE=2 SV=1	19	IL17	cow 1	18.1963
314	A7MB70	Semaphorin-3C OS=Bos taurus OX=9913 GN=SEMA3C PE=2 SV=1	19	IL17	cow 2	18.3006
315	A7MB70	Semaphorin-3C OS=Bos taurus OX=9913 GN=SEMA3C PE=2 SV=1	19	Untreated	cow 1	17.3731
316	A7MB70	Semaphorin-3C OS=Bos taurus OX=9913 GN=SEMA3C PE=2 SV=1	19	Untreated	cow 2	16.7351
317	A7MB70	Semaphorin-3C OS=Bos taurus OX=9913 GN=SEMA3C PE=2 SV=1	21	IL17	cow 1	18.2676
318	A7MB70	Semaphorin-3C OS=Bos taurus OX=9913 GN=SEMA3C PE=2 SV=1	21	IL17	cow 2	18.9377
319	A7MB70	Semaphorin-3C OS=Bos taurus OX=9913 GN=SEMA3C PE=2 SV=1	21	Untreated	cow 1	14.7941
320	A7MB70	Semaphorin-3C OS=Bos taurus OX=9913 GN=SEMA3C PE=2 SV=1	21	Untreated	cow 2	16.6422
321	A7MB83	PLOD2 protein OS=Bos taurus OX=9913 GN=PLOD2 PE=2 SV=1	10	IL17	cow 1	19.842
322	A7MB83	PLOD2 protein OS=Bos taurus OX=9913 GN=PLOD2 PE=2 SV=1	10	IL17	cow 2	17.4827
323	A7MB83	PLOD2 protein OS=Bos taurus OX=9913 GN=PLOD2 PE=2 SV=1	10	Untreated	cow 1	18.3374
324	A7MB83	PLOD2 protein OS=Bos taurus OX=9913 GN=PLOD2 PE=2 SV=1	10	Untreated	cow 2	17.5041
325	A7MB83	PLOD2 protein OS=Bos taurus OX=9913 GN=PLOD2 PE=2 SV=1	14	IL17	cow 1	18.4752
326	A7MB83	PLOD2 protein OS=Bos taurus OX=9913 GN=PLOD2 PE=2 SV=1	14	IL17	cow 2	16.1144
327	A7MB83	PLOD2 protein OS=Bos taurus OX=9913 GN=PLOD2 PE=2 SV=1	14	Untreated	cow 1	15.0649
328	A7MB83	PLOD2 protein OS=Bos taurus OX=9913 GN=PLOD2 PE=2 SV=1	14	Untreated	cow 2	12.941
329	A7MB83	PLOD2 protein OS=Bos taurus OX=9913 GN=PLOD2 PE=2 SV=1	19	IL17	cow 1	18.179
330	A7MB83	PLOD2 protein OS=Bos taurus OX=9913 GN=PLOD2 PE=2 SV=1	19	IL17	cow 2	18.7965
331	A7MB83	PLOD2 protein OS=Bos taurus OX=9913 GN=PLOD2 PE=2 SV=1	19	Untreated	cow 1	15.7739
332	A7MB83	PLOD2 protein OS=Bos taurus OX=9913 GN=PLOD2 PE=2 SV=1	19	Untreated	cow 2	16.189
333	A7MB83	PLOD2 protein OS=Bos taurus OX=9913 GN=PLOD2 PE=2 SV=1	21	IL17	cow 1	19.1183
334	A7MB83	PLOD2 protein OS=Bos taurus OX=9913 GN=PLOD2 PE=2 SV=1	21	IL17	cow 2	18.3258
335	A7MB83	PLOD2 protein OS=Bos taurus OX=9913 GN=PLOD2 PE=2 SV=1	21	Untreated	cow 1	15.422
336	A7MB83	PLOD2 protein OS=Bos taurus OX=9913 GN=PLOD2 PE=2 SV=1	21	Untreated	cow 2	14.6734
337	B2Z4B0	Angiopoietin like 2 OS=Bos taurus OX=9913 GN=ANGPTL2 PE=2 SV=1	10	IL17	cow 1	21.9135
338	B2Z4B0	Angiopoietin like 2 OS=Bos taurus OX=9913 GN=ANGPTL2 PE=2 SV=1	10	IL17	cow 2	17.2796
339	B2Z4B0	Angiopoietin like 2 OS=Bos taurus OX=9913 GN=ANGPTL2 PE=2 SV=1	10	Untreated	cow 1	24.7783
340	B2Z4B0	Angiopoietin like 2 OS=Bos taurus OX=9913 GN=ANGPTL2 PE=2 SV=1	10	Untreated	cow 2	24.288
341	B2Z4B0	Angiopoietin like 2 OS=Bos taurus OX=9913 GN=ANGPTL2 PE=2 SV=1	14	IL17	cow 1	21.9528
342	B2Z4B0	Angiopoietin like 2 OS=Bos taurus OX=9913 GN=ANGPTL2 PE=2 SV=1	14	IL17	cow 2	20.1564
343	B2Z4B0	Angiopoietin like 2 OS=Bos taurus OX=9913 GN=ANGPTL2 PE=2 SV=1	14	Untreated	cow 1	16.7521
344	B2Z4B0	Angiopoietin like 2 OS=Bos taurus OX=9913 GN=ANGPTL2 PE=2 SV=1	14	Untreated	cow 2	12.2076
345	B2Z4B0	Angiopoietin like 2 OS=Bos taurus OX=9913 GN=ANGPTL2 PE=2 SV=1	19	IL17	cow 1	19.0715
346	B2Z4B0	Angiopoietin like 2 OS=Bos taurus OX=9913 GN=ANGPTL2 PE=2 SV=1	19	IL17	cow 2	15.231
347	B2Z4B0	Angiopoietin like 2 OS=Bos taurus OX=9913 GN=ANGPTL2 PE=2 SV=1	19	Untreated	cow 1	17.3127
348	B2Z4B0	Angiopoietin like 2 OS=Bos taurus OX=9913 GN=ANGPTL2 PE=2 SV=1	19	Untreated	cow 2	14.6254
349	B2Z4B0	Angiopoietin like 2 OS=Bos taurus OX=9913 GN=ANGPTL2 PE=2 SV=1	21	IL17	cow 1	18.7762
350	B2Z4B0	Angiopoietin like 2 OS=Bos taurus OX=9913 GN=ANGPTL2 PE=2 SV=1	21	IL17	cow 2	16.2981
351	B2Z4B0	Angiopoietin like 2 OS=Bos taurus OX=9913 GN=ANGPTL2 PE=2 SV=1	21	Untreated	cow 1	15.6199
352	B2Z4B0	Angiopoietin like 2 OS=Bos taurus OX=9913 GN=ANGPTL2 PE=2 SV=1	21	Untreated	cow 2	15.0811
353	B8Y9S9	Embryo-specific fibronectin 1 transcript variant OS=Bos taurus OX=9913 GN=FN1 PE=2 SV=1	10	IL17	cow 1	27.0983
354	B8Y9S9	Embryo-specific fibronectin 1 transcript variant OS=Bos taurus OX=9913 GN=FN1 PE=2 SV=1	10	IL17	cow 2	27.908
355	B8Y9S9	Embryo-specific fibronectin 1 transcript variant OS=Bos taurus OX=9913 GN=FN1 PE=2 SV=1	10	Untreated	cow 1	25.814
356	B8Y9S9	Embryo-specific fibronectin 1 transcript variant OS=Bos taurus OX=9913 GN=FN1 PE=2 SV=1	10	Untreated	cow 2	25.1254
357	B8Y9S9	Embryo-specific fibronectin 1 transcript variant OS=Bos taurus OX=9913 GN=FN1 PE=2 SV=1	14	IL17	cow 1	26.0301
358	B8Y9S9	Embryo-specific fibronectin 1 transcript variant OS=Bos taurus OX=9913 GN=FN1 PE=2 SV=1	14	IL17	cow 2	23.2217
359	B8Y9S9	Embryo-specific fibronectin 1 transcript variant OS=Bos taurus OX=9913 GN=FN1 PE=2 SV=1	14	Untreated	cow 1	23.3673
360	B8Y9S9	Embryo-specific fibronectin 1 transcript variant OS=Bos taurus OX=9913 GN=FN1 PE=2 SV=1	14	Untreated	cow 2	21.7777
361	B8Y9S9	Embryo-specific fibronectin 1 transcript variant OS=Bos taurus OX=9913 GN=FN1 PE=2 SV=1	19	IL17	cow 1	25.4674
362	B8Y9S9	Embryo-specific fibronectin 1 transcript variant OS=Bos taurus OX=9913 GN=FN1 PE=2 SV=1	19	IL17	cow 2	26.1974
363	B8Y9S9	Embryo-specific fibronectin 1 transcript variant OS=Bos taurus OX=9913 GN=FN1 PE=2 SV=1	19	Untreated	cow 1	24.5226
364	B8Y9S9	Embryo-specific fibronectin 1 transcript variant OS=Bos taurus OX=9913 GN=FN1 PE=2 SV=1	19	Untreated	cow 2	24.3777
365	B8Y9S9	Embryo-specific fibronectin 1 transcript variant OS=Bos taurus OX=9913 GN=FN1 PE=2 SV=1	21	IL17	cow 1	25.3712
366	B8Y9S9	Embryo-specific fibronectin 1 transcript variant OS=Bos taurus OX=9913 GN=FN1 PE=2 SV=1	21	IL17	cow 2	25.7269
367	B8Y9S9	Embryo-specific fibronectin 1 transcript variant OS=Bos taurus OX=9913 GN=FN1 PE=2 SV=1	21	Untreated	cow 1	23.543
368	B8Y9S9	Embryo-specific fibronectin 1 transcript variant OS=Bos taurus OX=9913 GN=FN1 PE=2 SV=1	21	Untreated	cow 2	20.2011
369	E1B898	Uncharacterized protein OS=Bos taurus OX=9913 GN=KRT86 PE=3 SV=1	10	IL17	cow 1	16.0992
370	E1B898	Uncharacterized protein OS=Bos taurus OX=9913 GN=KRT86 PE=3 SV=1	10	IL17	cow 2	17.9716
371	E1B898	Uncharacterized protein OS=Bos taurus OX=9913 GN=KRT86 PE=3 SV=1	10	Untreated	cow 1	16.4177
372	E1B898	Uncharacterized protein OS=Bos taurus OX=9913 GN=KRT86 PE=3 SV=1	10	Untreated	cow 2	15.1633
373	E1B898	Uncharacterized protein OS=Bos taurus OX=9913 GN=KRT86 PE=3 SV=1	14	IL17	cow 1	19.0015
374	E1B898	Uncharacterized protein OS=Bos taurus OX=9913 GN=KRT86 PE=3 SV=1	14	IL17	cow 2	14.263
375	E1B898	Uncharacterized protein OS=Bos taurus OX=9913 GN=KRT86 PE=3 SV=1	14	Untreated	cow 1	15.3443
376	E1B898	Uncharacterized protein OS=Bos taurus OX=9913 GN=KRT86 PE=3 SV=1	14	Untreated	cow 2	15.813
377	E1B898	Uncharacterized protein OS=Bos taurus OX=9913 GN=KRT86 PE=3 SV=1	19	IL17	cow 1	15.035
378	E1B898	Uncharacterized protein OS=Bos taurus OX=9913 GN=KRT86 PE=3 SV=1	19	IL17	cow 2	15.794
379	E1B898	Uncharacterized protein OS=Bos taurus OX=9913 GN=KRT86 PE=3 SV=1	19	Untreated	cow 1	13.721
380	E1B898	Uncharacterized protein OS=Bos taurus OX=9913 GN=KRT86 PE=3 SV=1	19	Untreated	cow 2	12.7238
381	E1B898	Uncharacterized protein OS=Bos taurus OX=9913 GN=KRT86 PE=3 SV=1	21	IL17	cow 1	17.4138
382	E1B898	Uncharacterized protein OS=Bos taurus OX=9913 GN=KRT86 PE=3 SV=1	21	IL17	cow 2	13.717
383	E1B898	Uncharacterized protein OS=Bos taurus OX=9913 GN=KRT86 PE=3 SV=1	21	Untreated	cow 1	14.9511
384	E1B898	Uncharacterized protein OS=Bos taurus OX=9913 GN=KRT86 PE=3 SV=1	21	Untreated	cow 2	15.0662
385	E1BA17	Collagen type XIV alpha 1 chain OS=Bos taurus OX=9913 GN=COL14A1 PE=1 SV=2	10	IL17	cow 1	19.9361
386	E1BA17	Collagen type XIV alpha 1 chain OS=Bos taurus OX=9913 GN=COL14A1 PE=1 SV=2	10	IL17	cow 2	25.1861
387	E1BA17	Collagen type XIV alpha 1 chain OS=Bos taurus OX=9913 GN=COL14A1 PE=1 SV=2	10	Untreated	cow 1	18.6353
388	E1BA17	Collagen type XIV alpha 1 chain OS=Bos taurus OX=9913 GN=COL14A1 PE=1 SV=2	10	Untreated	cow 2	15.1312
389	E1BA17	Collagen type XIV alpha 1 chain OS=Bos taurus OX=9913 GN=COL14A1 PE=1 SV=2	14	IL17	cow 1	20.0725
390	E1BA17	Collagen type XIV alpha 1 chain OS=Bos taurus OX=9913 GN=COL14A1 PE=1 SV=2	14	IL17	cow 2	20.1392
391	E1BA17	Collagen type XIV alpha 1 chain OS=Bos taurus OX=9913 GN=COL14A1 PE=1 SV=2	14	Untreated	cow 1	18.9254
392	E1BA17	Collagen type XIV alpha 1 chain OS=Bos taurus OX=9913 GN=COL14A1 PE=1 SV=2	14	Untreated	cow 2	17.3916
393	E1BA17	Collagen type XIV alpha 1 chain OS=Bos taurus OX=9913 GN=COL14A1 PE=1 SV=2	19	IL17	cow 1	21.0104
394	E1BA17	Collagen type XIV alpha 1 chain OS=Bos taurus OX=9913 GN=COL14A1 PE=1 SV=2	19	IL17	cow 2	20.119
395	E1BA17	Collagen type XIV alpha 1 chain OS=Bos taurus OX=9913 GN=COL14A1 PE=1 SV=2	19	Untreated	cow 1	17.2194
396	E1BA17	Collagen type XIV alpha 1 chain OS=Bos taurus OX=9913 GN=COL14A1 PE=1 SV=2	19	Untreated	cow 2	17.7585
397	E1BA17	Collagen type XIV alpha 1 chain OS=Bos taurus OX=9913 GN=COL14A1 PE=1 SV=2	21	IL17	cow 1	22.1146
398	E1BA17	Collagen type XIV alpha 1 chain OS=Bos taurus OX=9913 GN=COL14A1 PE=1 SV=2	21	IL17	cow 2	20.4328
399	E1BA17	Collagen type XIV alpha 1 chain OS=Bos taurus OX=9913 GN=COL14A1 PE=1 SV=2	21	Untreated	cow 1	16.5717
400	E1BA17	Collagen type XIV alpha 1 chain OS=Bos taurus OX=9913 GN=COL14A1 PE=1 SV=2	21	Untreated	cow 2	14.8381
401	E1BB91	Collagen type VI alpha 3 chain OS=Bos taurus OX=9913 GN=COL6A3 PE=1 SV=1	10	IL17	cow 1	22.8177
402	E1BB91	Collagen type VI alpha 3 chain OS=Bos taurus OX=9913 GN=COL6A3 PE=1 SV=1	10	IL17	cow 2	22.8208
403	E1BB91	Collagen type VI alpha 3 chain OS=Bos taurus OX=9913 GN=COL6A3 PE=1 SV=1	10	Untreated	cow 1	19.7528
404	E1BB91	Collagen type VI alpha 3 chain OS=Bos taurus OX=9913 GN=COL6A3 PE=1 SV=1	10	Untreated	cow 2	18.1769
405	E1BB91	Collagen type VI alpha 3 chain OS=Bos taurus OX=9913 GN=COL6A3 PE=1 SV=1	14	IL17	cow 1	21.3296
406	E1BB91	Collagen type VI alpha 3 chain OS=Bos taurus OX=9913 GN=COL6A3 PE=1 SV=1	14	IL17	cow 2	20.3569
407	E1BB91	Collagen type VI alpha 3 chain OS=Bos taurus OX=9913 GN=COL6A3 PE=1 SV=1	14	Untreated	cow 1	18.1584
408	E1BB91	Collagen type VI alpha 3 chain OS=Bos taurus OX=9913 GN=COL6A3 PE=1 SV=1	14	Untreated	cow 2	16.6776
409	E1BB91	Collagen type VI alpha 3 chain OS=Bos taurus OX=9913 GN=COL6A3 PE=1 SV=1	19	IL17	cow 1	19.0102
410	E1BB91	Collagen type VI alpha 3 chain OS=Bos taurus OX=9913 GN=COL6A3 PE=1 SV=1	19	IL17	cow 2	19.5156
411	E1BB91	Collagen type VI alpha 3 chain OS=Bos taurus OX=9913 GN=COL6A3 PE=1 SV=1	19	Untreated	cow 1	18.5101
412	E1BB91	Collagen type VI alpha 3 chain OS=Bos taurus OX=9913 GN=COL6A3 PE=1 SV=1	19	Untreated	cow 2	18.2438
413	E1BB91	Collagen type VI alpha 3 chain OS=Bos taurus OX=9913 GN=COL6A3 PE=1 SV=1	21	IL17	cow 1	20.9829
414	E1BB91	Collagen type VI alpha 3 chain OS=Bos taurus OX=9913 GN=COL6A3 PE=1 SV=1	21	IL17	cow 2	19.2471
415	E1BB91	Collagen type VI alpha 3 chain OS=Bos taurus OX=9913 GN=COL6A3 PE=1 SV=1	21	Untreated	cow 1	16.4081
416	E1BB91	Collagen type VI alpha 3 chain OS=Bos taurus OX=9913 GN=COL6A3 PE=1 SV=1	21	Untreated	cow 2	20.3193
417	E1BBP7	Histone H4 OS=Bos taurus OX=9913 PE=3 SV=2	10	IL17	cow 1	25.7853
418	E1BBP7	Histone H4 OS=Bos taurus OX=9913 PE=3 SV=2	10	IL17	cow 2	23.6093
419	E1BBP7	Histone H4 OS=Bos taurus OX=9913 PE=3 SV=2	10	Untreated	cow 1	23.7548
420	E1BBP7	Histone H4 OS=Bos taurus OX=9913 PE=3 SV=2	10	Untreated	cow 2	19.354
421	E1BBP7	Histone H4 OS=Bos taurus OX=9913 PE=3 SV=2	14	IL17	cow 1	22.3482
422	E1BBP7	Histone H4 OS=Bos taurus OX=9913 PE=3 SV=2	14	IL17	cow 2	20.3589
423	E1BBP7	Histone H4 OS=Bos taurus OX=9913 PE=3 SV=2	14	Untreated	cow 1	21.2498
424	E1BBP7	Histone H4 OS=Bos taurus OX=9913 PE=3 SV=2	14	Untreated	cow 2	18.1299
425	E1BBP7	Histone H4 OS=Bos taurus OX=9913 PE=3 SV=2	19	IL17	cow 1	20.9001
426	E1BBP7	Histone H4 OS=Bos taurus OX=9913 PE=3 SV=2	19	IL17	cow 2	21.4664
427	E1BBP7	Histone H4 OS=Bos taurus OX=9913 PE=3 SV=2	19	Untreated	cow 1	21.3411
428	E1BBP7	Histone H4 OS=Bos taurus OX=9913 PE=3 SV=2	19	Untreated	cow 2	18.3932
429	E1BBP7	Histone H4 OS=Bos taurus OX=9913 PE=3 SV=2	21	IL17	cow 1	21.1055
430	E1BBP7	Histone H4 OS=Bos taurus OX=9913 PE=3 SV=2	21	IL17	cow 2	20.7339
431	E1BBP7	Histone H4 OS=Bos taurus OX=9913 PE=3 SV=2	21	Untreated	cow 1	20.3469
432	E1BBP7	Histone H4 OS=Bos taurus OX=9913 PE=3 SV=2	21	Untreated	cow 2	18.8276
433	E1BDF3	Matrilin 4 OS=Bos taurus OX=9913 GN=MATN4 PE=4 SV=2	10	IL17	cow 1	17.6659
434	E1BDF3	Matrilin 4 OS=Bos taurus OX=9913 GN=MATN4 PE=4 SV=2	10	IL17	cow 2	19.7941
435	E1BDF3	Matrilin 4 OS=Bos taurus OX=9913 GN=MATN4 PE=4 SV=2	10	Untreated	cow 1	15.8521
436	E1BDF3	Matrilin 4 OS=Bos taurus OX=9913 GN=MATN4 PE=4 SV=2	10	Untreated	cow 2	16.6072
437	E1BDF3	Matrilin 4 OS=Bos taurus OX=9913 GN=MATN4 PE=4 SV=2	14	IL17	cow 1	17.61
438	E1BDF3	Matrilin 4 OS=Bos taurus OX=9913 GN=MATN4 PE=4 SV=2	14	IL17	cow 2	17.7992
439	E1BDF3	Matrilin 4 OS=Bos taurus OX=9913 GN=MATN4 PE=4 SV=2	14	Untreated	cow 1	16.375
440	E1BDF3	Matrilin 4 OS=Bos taurus OX=9913 GN=MATN4 PE=4 SV=2	14	Untreated	cow 2	15.8116
441	E1BDF3	Matrilin 4 OS=Bos taurus OX=9913 GN=MATN4 PE=4 SV=2	19	IL17	cow 1	17.581
442	E1BDF3	Matrilin 4 OS=Bos taurus OX=9913 GN=MATN4 PE=4 SV=2	19	IL17	cow 2	18.036
443	E1BDF3	Matrilin 4 OS=Bos taurus OX=9913 GN=MATN4 PE=4 SV=2	19	Untreated	cow 1	14.9804
444	E1BDF3	Matrilin 4 OS=Bos taurus OX=9913 GN=MATN4 PE=4 SV=2	19	Untreated	cow 2	15.428
445	E1BDF3	Matrilin 4 OS=Bos taurus OX=9913 GN=MATN4 PE=4 SV=2	21	IL17	cow 1	17.791
446	E1BDF3	Matrilin 4 OS=Bos taurus OX=9913 GN=MATN4 PE=4 SV=2	21	IL17	cow 2	17.2981
447	E1BDF3	Matrilin 4 OS=Bos taurus OX=9913 GN=MATN4 PE=4 SV=2	21	Untreated	cow 1	14.58
448	E1BDF3	Matrilin 4 OS=Bos taurus OX=9913 GN=MATN4 PE=4 SV=2	21	Untreated	cow 2	16.2135
449	E1BEB4	Fibulin 2 OS=Bos taurus OX=9913 GN=FBLN2 PE=4 SV=2	10	IL17	cow 1	17.9571
450	E1BEB4	Fibulin 2 OS=Bos taurus OX=9913 GN=FBLN2 PE=4 SV=2	10	IL17	cow 2	15.2862
451	E1BEB4	Fibulin 2 OS=Bos taurus OX=9913 GN=FBLN2 PE=4 SV=2	10	Untreated	cow 1	16.1711
452	E1BEB4	Fibulin 2 OS=Bos taurus OX=9913 GN=FBLN2 PE=4 SV=2	10	Untreated	cow 2	16.7965
453	E1BEB4	Fibulin 2 OS=Bos taurus OX=9913 GN=FBLN2 PE=4 SV=2	14	IL17	cow 1	16.6532
454	E1BEB4	Fibulin 2 OS=Bos taurus OX=9913 GN=FBLN2 PE=4 SV=2	14	IL17	cow 2	15.8826
455	E1BEB4	Fibulin 2 OS=Bos taurus OX=9913 GN=FBLN2 PE=4 SV=2	14	Untreated	cow 1	15.4627
456	E1BEB4	Fibulin 2 OS=Bos taurus OX=9913 GN=FBLN2 PE=4 SV=2	14	Untreated	cow 2	13.9376
457	E1BEB4	Fibulin 2 OS=Bos taurus OX=9913 GN=FBLN2 PE=4 SV=2	19	IL17	cow 1	18.4336
458	E1BEB4	Fibulin 2 OS=Bos taurus OX=9913 GN=FBLN2 PE=4 SV=2	19	IL17	cow 2	18.7412
459	E1BEB4	Fibulin 2 OS=Bos taurus OX=9913 GN=FBLN2 PE=4 SV=2	19	Untreated	cow 1	16.5834
460	E1BEB4	Fibulin 2 OS=Bos taurus OX=9913 GN=FBLN2 PE=4 SV=2	19	Untreated	cow 2	15.9031
461	E1BEB4	Fibulin 2 OS=Bos taurus OX=9913 GN=FBLN2 PE=4 SV=2	21	IL17	cow 1	18.3939
462	E1BEB4	Fibulin 2 OS=Bos taurus OX=9913 GN=FBLN2 PE=4 SV=2	21	IL17	cow 2	17.5103
463	E1BEB4	Fibulin 2 OS=Bos taurus OX=9913 GN=FBLN2 PE=4 SV=2	21	Untreated	cow 1	18.747
464	E1BEB4	Fibulin 2 OS=Bos taurus OX=9913 GN=FBLN2 PE=4 SV=2	21	Untreated	cow 2	18.7676
465	E1BEL7	Heat shock protein beta-1 OS=Bos taurus OX=9913 GN=HSPB1 PE=3 SV=2	10	IL17	cow 1	17.4693
466	E1BEL7	Heat shock protein beta-1 OS=Bos taurus OX=9913 GN=HSPB1 PE=3 SV=2	10	IL17	cow 2	19.1532
467	E1BEL7	Heat shock protein beta-1 OS=Bos taurus OX=9913 GN=HSPB1 PE=3 SV=2	10	Untreated	cow 1	16.7553
468	E1BEL7	Heat shock protein beta-1 OS=Bos taurus OX=9913 GN=HSPB1 PE=3 SV=2	10	Untreated	cow 2	17.0505
469	E1BEL7	Heat shock protein beta-1 OS=Bos taurus OX=9913 GN=HSPB1 PE=3 SV=2	14	IL17	cow 1	17.6212
470	E1BEL7	Heat shock protein beta-1 OS=Bos taurus OX=9913 GN=HSPB1 PE=3 SV=2	14	IL17	cow 2	15.9441
471	E1BEL7	Heat shock protein beta-1 OS=Bos taurus OX=9913 GN=HSPB1 PE=3 SV=2	14	Untreated	cow 1	13.3459
472	E1BEL7	Heat shock protein beta-1 OS=Bos taurus OX=9913 GN=HSPB1 PE=3 SV=2	14	Untreated	cow 2	16.2545
473	E1BEL7	Heat shock protein beta-1 OS=Bos taurus OX=9913 GN=HSPB1 PE=3 SV=2	19	IL17	cow 1	16.8394
474	E1BEL7	Heat shock protein beta-1 OS=Bos taurus OX=9913 GN=HSPB1 PE=3 SV=2	19	IL17	cow 2	19.1143
475	E1BEL7	Heat shock protein beta-1 OS=Bos taurus OX=9913 GN=HSPB1 PE=3 SV=2	19	Untreated	cow 1	15.9421
476	E1BEL7	Heat shock protein beta-1 OS=Bos taurus OX=9913 GN=HSPB1 PE=3 SV=2	19	Untreated	cow 2	16.767
477	E1BEL7	Heat shock protein beta-1 OS=Bos taurus OX=9913 GN=HSPB1 PE=3 SV=2	21	IL17	cow 1	17.0504
478	E1BEL7	Heat shock protein beta-1 OS=Bos taurus OX=9913 GN=HSPB1 PE=3 SV=2	21	IL17	cow 2	15.4097
479	E1BEL7	Heat shock protein beta-1 OS=Bos taurus OX=9913 GN=HSPB1 PE=3 SV=2	21	Untreated	cow 1	14.86
480	E1BEL7	Heat shock protein beta-1 OS=Bos taurus OX=9913 GN=HSPB1 PE=3 SV=2	21	Untreated	cow 2	15.6706
481	E1BEV7	Metalloendopeptidase OS=Bos taurus OX=9913 GN=BMP1 PE=3 SV=2	10	IL17	cow 1	20.0942
482	E1BEV7	Metalloendopeptidase OS=Bos taurus OX=9913 GN=BMP1 PE=3 SV=2	10	IL17	cow 2	20.5992
483	E1BEV7	Metalloendopeptidase OS=Bos taurus OX=9913 GN=BMP1 PE=3 SV=2	10	Untreated	cow 1	15.4491
484	E1BEV7	Metalloendopeptidase OS=Bos taurus OX=9913 GN=BMP1 PE=3 SV=2	10	Untreated	cow 2	17.3419
485	E1BEV7	Metalloendopeptidase OS=Bos taurus OX=9913 GN=BMP1 PE=3 SV=2	14	IL17	cow 1	17.6284
486	E1BEV7	Metalloendopeptidase OS=Bos taurus OX=9913 GN=BMP1 PE=3 SV=2	14	IL17	cow 2	16.1351
487	E1BEV7	Metalloendopeptidase OS=Bos taurus OX=9913 GN=BMP1 PE=3 SV=2	14	Untreated	cow 1	15.77
488	E1BEV7	Metalloendopeptidase OS=Bos taurus OX=9913 GN=BMP1 PE=3 SV=2	14	Untreated	cow 2	17.5488
489	E1BEV7	Metalloendopeptidase OS=Bos taurus OX=9913 GN=BMP1 PE=3 SV=2	19	IL17	cow 1	15.9006
490	E1BEV7	Metalloendopeptidase OS=Bos taurus OX=9913 GN=BMP1 PE=3 SV=2	19	IL17	cow 2	18.2889
491	E1BEV7	Metalloendopeptidase OS=Bos taurus OX=9913 GN=BMP1 PE=3 SV=2	19	Untreated	cow 1	14.0087
492	E1BEV7	Metalloendopeptidase OS=Bos taurus OX=9913 GN=BMP1 PE=3 SV=2	19	Untreated	cow 2	17.1599
493	E1BEV7	Metalloendopeptidase OS=Bos taurus OX=9913 GN=BMP1 PE=3 SV=2	21	IL17	cow 1	16.4817
494	E1BEV7	Metalloendopeptidase OS=Bos taurus OX=9913 GN=BMP1 PE=3 SV=2	21	IL17	cow 2	17.4571
495	E1BEV7	Metalloendopeptidase OS=Bos taurus OX=9913 GN=BMP1 PE=3 SV=2	21	Untreated	cow 1	12.4636
496	E1BEV7	Metalloendopeptidase OS=Bos taurus OX=9913 GN=BMP1 PE=3 SV=2	21	Untreated	cow 2	17.8945
497	E1BFC8	Lysyl oxidase like 3 OS=Bos taurus OX=9913 GN=LOXL3 PE=4 SV=1	10	IL17	cow 1	17.4681
498	E1BFC8	Lysyl oxidase like 3 OS=Bos taurus OX=9913 GN=LOXL3 PE=4 SV=1	10	IL17	cow 2	17.1477
499	E1BFC8	Lysyl oxidase like 3 OS=Bos taurus OX=9913 GN=LOXL3 PE=4 SV=1	10	Untreated	cow 1	19.191
500	E1BFC8	Lysyl oxidase like 3 OS=Bos taurus OX=9913 GN=LOXL3 PE=4 SV=1	10	Untreated	cow 2	19.0593
501	E1BFC8	Lysyl oxidase like 3 OS=Bos taurus OX=9913 GN=LOXL3 PE=4 SV=1	14	IL17	cow 1	19.1944
502	E1BFC8	Lysyl oxidase like 3 OS=Bos taurus OX=9913 GN=LOXL3 PE=4 SV=1	14	IL17	cow 2	17.2498
503	E1BFC8	Lysyl oxidase like 3 OS=Bos taurus OX=9913 GN=LOXL3 PE=4 SV=1	14	Untreated	cow 1	16.6263
504	E1BFC8	Lysyl oxidase like 3 OS=Bos taurus OX=9913 GN=LOXL3 PE=4 SV=1	14	Untreated	cow 2	14.551
505	E1BFC8	Lysyl oxidase like 3 OS=Bos taurus OX=9913 GN=LOXL3 PE=4 SV=1	19	IL17	cow 1	18.2263
506	E1BFC8	Lysyl oxidase like 3 OS=Bos taurus OX=9913 GN=LOXL3 PE=4 SV=1	19	IL17	cow 2	19.3282
507	E1BFC8	Lysyl oxidase like 3 OS=Bos taurus OX=9913 GN=LOXL3 PE=4 SV=1	19	Untreated	cow 1	15.5604
508	E1BFC8	Lysyl oxidase like 3 OS=Bos taurus OX=9913 GN=LOXL3 PE=4 SV=1	19	Untreated	cow 2	16.9216
509	E1BFC8	Lysyl oxidase like 3 OS=Bos taurus OX=9913 GN=LOXL3 PE=4 SV=1	21	IL17	cow 1	17.7279
510	E1BFC8	Lysyl oxidase like 3 OS=Bos taurus OX=9913 GN=LOXL3 PE=4 SV=1	21	IL17	cow 2	18.0453
511	E1BFC8	Lysyl oxidase like 3 OS=Bos taurus OX=9913 GN=LOXL3 PE=4 SV=1	21	Untreated	cow 1	14.2573
512	E1BFC8	Lysyl oxidase like 3 OS=Bos taurus OX=9913 GN=LOXL3 PE=4 SV=1	21	Untreated	cow 2	16.2919
513	E1BG25	Melanotransferrin OS=Bos taurus OX=9913 GN=MELTF PE=3 SV=1	10	IL17	cow 1	20.6723
514	E1BG25	Melanotransferrin OS=Bos taurus OX=9913 GN=MELTF PE=3 SV=1	10	IL17	cow 2	21.421
515	E1BG25	Melanotransferrin OS=Bos taurus OX=9913 GN=MELTF PE=3 SV=1	10	Untreated	cow 1	19.9885
516	E1BG25	Melanotransferrin OS=Bos taurus OX=9913 GN=MELTF PE=3 SV=1	10	Untreated	cow 2	19.2598
517	E1BG25	Melanotransferrin OS=Bos taurus OX=9913 GN=MELTF PE=3 SV=1	14	IL17	cow 1	16.8988
518	E1BG25	Melanotransferrin OS=Bos taurus OX=9913 GN=MELTF PE=3 SV=1	14	IL17	cow 2	15.9186
519	E1BG25	Melanotransferrin OS=Bos taurus OX=9913 GN=MELTF PE=3 SV=1	14	Untreated	cow 1	18.2913
520	E1BG25	Melanotransferrin OS=Bos taurus OX=9913 GN=MELTF PE=3 SV=1	14	Untreated	cow 2	16.7619
521	E1BG25	Melanotransferrin OS=Bos taurus OX=9913 GN=MELTF PE=3 SV=1	19	IL17	cow 1	17.1387
522	E1BG25	Melanotransferrin OS=Bos taurus OX=9913 GN=MELTF PE=3 SV=1	19	IL17	cow 2	19.7027
523	E1BG25	Melanotransferrin OS=Bos taurus OX=9913 GN=MELTF PE=3 SV=1	19	Untreated	cow 1	19.1978
524	E1BG25	Melanotransferrin OS=Bos taurus OX=9913 GN=MELTF PE=3 SV=1	19	Untreated	cow 2	17.696
525	E1BG25	Melanotransferrin OS=Bos taurus OX=9913 GN=MELTF PE=3 SV=1	21	IL17	cow 1	16.7643
526	E1BG25	Melanotransferrin OS=Bos taurus OX=9913 GN=MELTF PE=3 SV=1	21	IL17	cow 2	17.8215
527	E1BG25	Melanotransferrin OS=Bos taurus OX=9913 GN=MELTF PE=3 SV=1	21	Untreated	cow 1	18.2376
528	E1BG25	Melanotransferrin OS=Bos taurus OX=9913 GN=MELTF PE=3 SV=1	21	Untreated	cow 2	17.7301
529	E1BGJ0	LDL receptor related protein 1 OS=Bos taurus OX=9913 GN=LRP1 PE=1 SV=2	10	IL17	cow 1	18.5853
530	E1BGJ0	LDL receptor related protein 1 OS=Bos taurus OX=9913 GN=LRP1 PE=1 SV=2	10	IL17	cow 2	16.8401
531	E1BGJ0	LDL receptor related protein 1 OS=Bos taurus OX=9913 GN=LRP1 PE=1 SV=2	10	Untreated	cow 1	17.9043
532	E1BGJ0	LDL receptor related protein 1 OS=Bos taurus OX=9913 GN=LRP1 PE=1 SV=2	10	Untreated	cow 2	17.9009
533	E1BGJ0	LDL receptor related protein 1 OS=Bos taurus OX=9913 GN=LRP1 PE=1 SV=2	14	IL17	cow 1	18.0603
534	E1BGJ0	LDL receptor related protein 1 OS=Bos taurus OX=9913 GN=LRP1 PE=1 SV=2	14	IL17	cow 2	18.8793
535	E1BGJ0	LDL receptor related protein 1 OS=Bos taurus OX=9913 GN=LRP1 PE=1 SV=2	14	Untreated	cow 1	16.3668
536	E1BGJ0	LDL receptor related protein 1 OS=Bos taurus OX=9913 GN=LRP1 PE=1 SV=2	14	Untreated	cow 2	15.7
537	E1BGJ0	LDL receptor related protein 1 OS=Bos taurus OX=9913 GN=LRP1 PE=1 SV=2	19	IL17	cow 1	16.7671
538	E1BGJ0	LDL receptor related protein 1 OS=Bos taurus OX=9913 GN=LRP1 PE=1 SV=2	19	IL17	cow 2	17.5598
539	E1BGJ0	LDL receptor related protein 1 OS=Bos taurus OX=9913 GN=LRP1 PE=1 SV=2	19	Untreated	cow 1	15.6851
540	E1BGJ0	LDL receptor related protein 1 OS=Bos taurus OX=9913 GN=LRP1 PE=1 SV=2	19	Untreated	cow 2	16.0026
541	E1BGJ0	LDL receptor related protein 1 OS=Bos taurus OX=9913 GN=LRP1 PE=1 SV=2	21	IL17	cow 1	14.9183
542	E1BGJ0	LDL receptor related protein 1 OS=Bos taurus OX=9913 GN=LRP1 PE=1 SV=2	21	IL17	cow 2	16.4195
543	E1BGJ0	LDL receptor related protein 1 OS=Bos taurus OX=9913 GN=LRP1 PE=1 SV=2	21	Untreated	cow 1	16.5516
544	E1BGJ0	LDL receptor related protein 1 OS=Bos taurus OX=9913 GN=LRP1 PE=1 SV=2	21	Untreated	cow 2	16.3344
545	E1BH06	Uncharacterized protein OS=Bos taurus OX=9913 GN=C4A PE=1 SV=2	10	IL17	cow 1	21.0984
546	E1BH06	Uncharacterized protein OS=Bos taurus OX=9913 GN=C4A PE=1 SV=2	10	IL17	cow 2	22.0026
547	E1BH06	Uncharacterized protein OS=Bos taurus OX=9913 GN=C4A PE=1 SV=2	10	Untreated	cow 1	20.0617
548	E1BH06	Uncharacterized protein OS=Bos taurus OX=9913 GN=C4A PE=1 SV=2	10	Untreated	cow 2	20.3608
549	E1BH06	Uncharacterized protein OS=Bos taurus OX=9913 GN=C4A PE=1 SV=2	14	IL17	cow 1	18.547
550	E1BH06	Uncharacterized protein OS=Bos taurus OX=9913 GN=C4A PE=1 SV=2	14	IL17	cow 2	18.5985
551	E1BH06	Uncharacterized protein OS=Bos taurus OX=9913 GN=C4A PE=1 SV=2	14	Untreated	cow 1	19.9903
552	E1BH06	Uncharacterized protein OS=Bos taurus OX=9913 GN=C4A PE=1 SV=2	14	Untreated	cow 2	17.9173
553	E1BH06	Uncharacterized protein OS=Bos taurus OX=9913 GN=C4A PE=1 SV=2	19	IL17	cow 1	15.3794
554	E1BH06	Uncharacterized protein OS=Bos taurus OX=9913 GN=C4A PE=1 SV=2	19	IL17	cow 2	19.3581
555	E1BH06	Uncharacterized protein OS=Bos taurus OX=9913 GN=C4A PE=1 SV=2	19	Untreated	cow 1	19.5327
556	E1BH06	Uncharacterized protein OS=Bos taurus OX=9913 GN=C4A PE=1 SV=2	19	Untreated	cow 2	18.9037
557	E1BH06	Uncharacterized protein OS=Bos taurus OX=9913 GN=C4A PE=1 SV=2	21	IL17	cow 1	17.6421
558	E1BH06	Uncharacterized protein OS=Bos taurus OX=9913 GN=C4A PE=1 SV=2	21	IL17	cow 2	17.0469
559	E1BH06	Uncharacterized protein OS=Bos taurus OX=9913 GN=C4A PE=1 SV=2	21	Untreated	cow 1	18.3565
560	E1BH06	Uncharacterized protein OS=Bos taurus OX=9913 GN=C4A PE=1 SV=2	21	Untreated	cow 2	18.2861
561	E1BI98	Collagen type VI alpha 1 chain OS=Bos taurus OX=9913 GN=COL6A1 PE=1 SV=1	10	IL17	cow 1	24.1047
562	E1BI98	Collagen type VI alpha 1 chain OS=Bos taurus OX=9913 GN=COL6A1 PE=1 SV=1	10	IL17	cow 2	23.1104
563	E1BI98	Collagen type VI alpha 1 chain OS=Bos taurus OX=9913 GN=COL6A1 PE=1 SV=1	10	Untreated	cow 1	21.5623
564	E1BI98	Collagen type VI alpha 1 chain OS=Bos taurus OX=9913 GN=COL6A1 PE=1 SV=1	10	Untreated	cow 2	22.2191
565	E1BI98	Collagen type VI alpha 1 chain OS=Bos taurus OX=9913 GN=COL6A1 PE=1 SV=1	14	IL17	cow 1	22.1206
566	E1BI98	Collagen type VI alpha 1 chain OS=Bos taurus OX=9913 GN=COL6A1 PE=1 SV=1	14	IL17	cow 2	21.773
567	E1BI98	Collagen type VI alpha 1 chain OS=Bos taurus OX=9913 GN=COL6A1 PE=1 SV=1	14	Untreated	cow 1	19.6876
568	E1BI98	Collagen type VI alpha 1 chain OS=Bos taurus OX=9913 GN=COL6A1 PE=1 SV=1	14	Untreated	cow 2	16.6175
569	E1BI98	Collagen type VI alpha 1 chain OS=Bos taurus OX=9913 GN=COL6A1 PE=1 SV=1	19	IL17	cow 1	21.6342
570	E1BI98	Collagen type VI alpha 1 chain OS=Bos taurus OX=9913 GN=COL6A1 PE=1 SV=1	19	IL17	cow 2	21.2983
571	E1BI98	Collagen type VI alpha 1 chain OS=Bos taurus OX=9913 GN=COL6A1 PE=1 SV=1	19	Untreated	cow 1	19.4876
572	E1BI98	Collagen type VI alpha 1 chain OS=Bos taurus OX=9913 GN=COL6A1 PE=1 SV=1	19	Untreated	cow 2	18.2304
573	E1BI98	Collagen type VI alpha 1 chain OS=Bos taurus OX=9913 GN=COL6A1 PE=1 SV=1	21	IL17	cow 1	21.5303
574	E1BI98	Collagen type VI alpha 1 chain OS=Bos taurus OX=9913 GN=COL6A1 PE=1 SV=1	21	IL17	cow 2	19.9954
575	E1BI98	Collagen type VI alpha 1 chain OS=Bos taurus OX=9913 GN=COL6A1 PE=1 SV=1	21	Untreated	cow 1	18.8492
576	E1BI98	Collagen type VI alpha 1 chain OS=Bos taurus OX=9913 GN=COL6A1 PE=1 SV=1	21	Untreated	cow 2	16.3595
577	E1BIR5	Cartilage intermediate layer protein OS=Bos taurus OX=9913 GN=CILP PE=4 SV=2	10	IL17	cow 1	23.5538
578	E1BIR5	Cartilage intermediate layer protein OS=Bos taurus OX=9913 GN=CILP PE=4 SV=2	10	IL17	cow 2	21.4028
579	E1BIR5	Cartilage intermediate layer protein OS=Bos taurus OX=9913 GN=CILP PE=4 SV=2	10	Untreated	cow 1	18.776
580	E1BIR5	Cartilage intermediate layer protein OS=Bos taurus OX=9913 GN=CILP PE=4 SV=2	10	Untreated	cow 2	20.1002
581	E1BIR5	Cartilage intermediate layer protein OS=Bos taurus OX=9913 GN=CILP PE=4 SV=2	14	IL17	cow 1	17.3695
582	E1BIR5	Cartilage intermediate layer protein OS=Bos taurus OX=9913 GN=CILP PE=4 SV=2	14	IL17	cow 2	17.2796
583	E1BIR5	Cartilage intermediate layer protein OS=Bos taurus OX=9913 GN=CILP PE=4 SV=2	14	Untreated	cow 1	17.3746
584	E1BIR5	Cartilage intermediate layer protein OS=Bos taurus OX=9913 GN=CILP PE=4 SV=2	14	Untreated	cow 2	18.4084
585	E1BIR5	Cartilage intermediate layer protein OS=Bos taurus OX=9913 GN=CILP PE=4 SV=2	19	IL17	cow 1	19.0974
586	E1BIR5	Cartilage intermediate layer protein OS=Bos taurus OX=9913 GN=CILP PE=4 SV=2	19	IL17	cow 2	20.461
587	E1BIR5	Cartilage intermediate layer protein OS=Bos taurus OX=9913 GN=CILP PE=4 SV=2	19	Untreated	cow 1	17.6157
588	E1BIR5	Cartilage intermediate layer protein OS=Bos taurus OX=9913 GN=CILP PE=4 SV=2	19	Untreated	cow 2	17.4608
589	E1BIR5	Cartilage intermediate layer protein OS=Bos taurus OX=9913 GN=CILP PE=4 SV=2	21	IL17	cow 1	19.0579
590	E1BIR5	Cartilage intermediate layer protein OS=Bos taurus OX=9913 GN=CILP PE=4 SV=2	21	IL17	cow 2	17.542
591	E1BIR5	Cartilage intermediate layer protein OS=Bos taurus OX=9913 GN=CILP PE=4 SV=2	21	Untreated	cow 1	15.4314
592	E1BIR5	Cartilage intermediate layer protein OS=Bos taurus OX=9913 GN=CILP PE=4 SV=2	21	Untreated	cow 2	20.1131
593	E1BKL4	Cartilage intermediate layer protein 2 OS=Bos taurus OX=9913 GN=CILP2 PE=4 SV=1	10	IL17	cow 1	23.111
594	E1BKL4	Cartilage intermediate layer protein 2 OS=Bos taurus OX=9913 GN=CILP2 PE=4 SV=1	10	IL17	cow 2	26.7305
595	E1BKL4	Cartilage intermediate layer protein 2 OS=Bos taurus OX=9913 GN=CILP2 PE=4 SV=1	10	Untreated	cow 1	21.8267
596	E1BKL4	Cartilage intermediate layer protein 2 OS=Bos taurus OX=9913 GN=CILP2 PE=4 SV=1	10	Untreated	cow 2	22.4525
597	E1BKL4	Cartilage intermediate layer protein 2 OS=Bos taurus OX=9913 GN=CILP2 PE=4 SV=1	14	IL17	cow 1	24.9658
598	E1BKL4	Cartilage intermediate layer protein 2 OS=Bos taurus OX=9913 GN=CILP2 PE=4 SV=1	14	IL17	cow 2	23.9591
599	E1BKL4	Cartilage intermediate layer protein 2 OS=Bos taurus OX=9913 GN=CILP2 PE=4 SV=1	14	Untreated	cow 1	21.0876
600	E1BKL4	Cartilage intermediate layer protein 2 OS=Bos taurus OX=9913 GN=CILP2 PE=4 SV=1	14	Untreated	cow 2	21.5375
601	E1BKL4	Cartilage intermediate layer protein 2 OS=Bos taurus OX=9913 GN=CILP2 PE=4 SV=1	19	IL17	cow 1	24.5836
602	E1BKL4	Cartilage intermediate layer protein 2 OS=Bos taurus OX=9913 GN=CILP2 PE=4 SV=1	19	IL17	cow 2	24.4056
603	E1BKL4	Cartilage intermediate layer protein 2 OS=Bos taurus OX=9913 GN=CILP2 PE=4 SV=1	19	Untreated	cow 1	20.4775
604	E1BKL4	Cartilage intermediate layer protein 2 OS=Bos taurus OX=9913 GN=CILP2 PE=4 SV=1	19	Untreated	cow 2	22.5227
605	E1BKL4	Cartilage intermediate layer protein 2 OS=Bos taurus OX=9913 GN=CILP2 PE=4 SV=1	21	IL17	cow 1	25.2469
606	E1BKL4	Cartilage intermediate layer protein 2 OS=Bos taurus OX=9913 GN=CILP2 PE=4 SV=1	21	IL17	cow 2	23.8056
607	E1BKL4	Cartilage intermediate layer protein 2 OS=Bos taurus OX=9913 GN=CILP2 PE=4 SV=1	21	Untreated	cow 1	20.918
608	E1BKL4	Cartilage intermediate layer protein 2 OS=Bos taurus OX=9913 GN=CILP2 PE=4 SV=1	21	Untreated	cow 2	22.5194
609	E1BKX7	Filamin B OS=Bos taurus OX=9913 GN=FLNB PE=1 SV=2	10	IL17	cow 1	17.0554
610	E1BKX7	Filamin B OS=Bos taurus OX=9913 GN=FLNB PE=1 SV=2	10	IL17	cow 2	17.9674
611	E1BKX7	Filamin B OS=Bos taurus OX=9913 GN=FLNB PE=1 SV=2	10	Untreated	cow 1	16.8682
612	E1BKX7	Filamin B OS=Bos taurus OX=9913 GN=FLNB PE=1 SV=2	10	Untreated	cow 2	15.5003
613	E1BKX7	Filamin B OS=Bos taurus OX=9913 GN=FLNB PE=1 SV=2	14	IL17	cow 1	20.5059
614	E1BKX7	Filamin B OS=Bos taurus OX=9913 GN=FLNB PE=1 SV=2	14	IL17	cow 2	21.1614
615	E1BKX7	Filamin B OS=Bos taurus OX=9913 GN=FLNB PE=1 SV=2	14	Untreated	cow 1	14.6981
616	E1BKX7	Filamin B OS=Bos taurus OX=9913 GN=FLNB PE=1 SV=2	14	Untreated	cow 2	13.6941
617	E1BKX7	Filamin B OS=Bos taurus OX=9913 GN=FLNB PE=1 SV=2	19	IL17	cow 1	15.4833
618	E1BKX7	Filamin B OS=Bos taurus OX=9913 GN=FLNB PE=1 SV=2	19	IL17	cow 2	16.1117
619	E1BKX7	Filamin B OS=Bos taurus OX=9913 GN=FLNB PE=1 SV=2	19	Untreated	cow 1	11.7796
620	E1BKX7	Filamin B OS=Bos taurus OX=9913 GN=FLNB PE=1 SV=2	19	Untreated	cow 2	10.8079
621	E1BKX7	Filamin B OS=Bos taurus OX=9913 GN=FLNB PE=1 SV=2	21	IL17	cow 1	16.6717
622	E1BKX7	Filamin B OS=Bos taurus OX=9913 GN=FLNB PE=1 SV=2	21	IL17	cow 2	19.7878
623	E1BKX7	Filamin B OS=Bos taurus OX=9913 GN=FLNB PE=1 SV=2	21	Untreated	cow 1	12.3212
624	E1BKX7	Filamin B OS=Bos taurus OX=9913 GN=FLNB PE=1 SV=2	21	Untreated	cow 2	12.3223
625	E1BLS8	Elastin microfibril interfacer 1 OS=Bos taurus OX=9913 GN=EMILIN1 PE=4 SV=1	10	IL17	cow 1	21.9678
626	E1BLS8	Elastin microfibril interfacer 1 OS=Bos taurus OX=9913 GN=EMILIN1 PE=4 SV=1	10	IL17	cow 2	20.6704
627	E1BLS8	Elastin microfibril interfacer 1 OS=Bos taurus OX=9913 GN=EMILIN1 PE=4 SV=1	10	Untreated	cow 1	19.8434
628	E1BLS8	Elastin microfibril interfacer 1 OS=Bos taurus OX=9913 GN=EMILIN1 PE=4 SV=1	10	Untreated	cow 2	19.5737
629	E1BLS8	Elastin microfibril interfacer 1 OS=Bos taurus OX=9913 GN=EMILIN1 PE=4 SV=1	14	IL17	cow 1	23.0084
630	E1BLS8	Elastin microfibril interfacer 1 OS=Bos taurus OX=9913 GN=EMILIN1 PE=4 SV=1	14	IL17	cow 2	19.2125
631	E1BLS8	Elastin microfibril interfacer 1 OS=Bos taurus OX=9913 GN=EMILIN1 PE=4 SV=1	14	Untreated	cow 1	16.7373
632	E1BLS8	Elastin microfibril interfacer 1 OS=Bos taurus OX=9913 GN=EMILIN1 PE=4 SV=1	14	Untreated	cow 2	14.7344
633	E1BLS8	Elastin microfibril interfacer 1 OS=Bos taurus OX=9913 GN=EMILIN1 PE=4 SV=1	19	IL17	cow 1	21.4235
634	E1BLS8	Elastin microfibril interfacer 1 OS=Bos taurus OX=9913 GN=EMILIN1 PE=4 SV=1	19	IL17	cow 2	20.8517
635	E1BLS8	Elastin microfibril interfacer 1 OS=Bos taurus OX=9913 GN=EMILIN1 PE=4 SV=1	19	Untreated	cow 1	17.8841
636	E1BLS8	Elastin microfibril interfacer 1 OS=Bos taurus OX=9913 GN=EMILIN1 PE=4 SV=1	19	Untreated	cow 2	16.5234
637	E1BLS8	Elastin microfibril interfacer 1 OS=Bos taurus OX=9913 GN=EMILIN1 PE=4 SV=1	21	IL17	cow 1	20.4973
638	E1BLS8	Elastin microfibril interfacer 1 OS=Bos taurus OX=9913 GN=EMILIN1 PE=4 SV=1	21	IL17	cow 2	19.3359
639	E1BLS8	Elastin microfibril interfacer 1 OS=Bos taurus OX=9913 GN=EMILIN1 PE=4 SV=1	21	Untreated	cow 1	16.7627
640	E1BLS8	Elastin microfibril interfacer 1 OS=Bos taurus OX=9913 GN=EMILIN1 PE=4 SV=1	21	Untreated	cow 2	15.3109
641	E1BMV3	Matrilin 1, cartilage matrix protein OS=Bos taurus OX=9913 GN=MATN1 PE=4 SV=2	10	IL17	cow 1	16.5759
642	E1BMV3	Matrilin 1, cartilage matrix protein OS=Bos taurus OX=9913 GN=MATN1 PE=4 SV=2	10	IL17	cow 2	19.0823
643	E1BMV3	Matrilin 1, cartilage matrix protein OS=Bos taurus OX=9913 GN=MATN1 PE=4 SV=2	10	Untreated	cow 1	17.849
644	E1BMV3	Matrilin 1, cartilage matrix protein OS=Bos taurus OX=9913 GN=MATN1 PE=4 SV=2	10	Untreated	cow 2	17.6993
645	E1BMV3	Matrilin 1, cartilage matrix protein OS=Bos taurus OX=9913 GN=MATN1 PE=4 SV=2	14	IL17	cow 1	18.36
646	E1BMV3	Matrilin 1, cartilage matrix protein OS=Bos taurus OX=9913 GN=MATN1 PE=4 SV=2	14	IL17	cow 2	18.5552
647	E1BMV3	Matrilin 1, cartilage matrix protein OS=Bos taurus OX=9913 GN=MATN1 PE=4 SV=2	14	Untreated	cow 1	16.2275
648	E1BMV3	Matrilin 1, cartilage matrix protein OS=Bos taurus OX=9913 GN=MATN1 PE=4 SV=2	14	Untreated	cow 2	17.0912
649	E1BMV3	Matrilin 1, cartilage matrix protein OS=Bos taurus OX=9913 GN=MATN1 PE=4 SV=2	19	IL17	cow 1	17.0698
650	E1BMV3	Matrilin 1, cartilage matrix protein OS=Bos taurus OX=9913 GN=MATN1 PE=4 SV=2	19	IL17	cow 2	20.4493
651	E1BMV3	Matrilin 1, cartilage matrix protein OS=Bos taurus OX=9913 GN=MATN1 PE=4 SV=2	19	Untreated	cow 1	16.8089
652	E1BMV3	Matrilin 1, cartilage matrix protein OS=Bos taurus OX=9913 GN=MATN1 PE=4 SV=2	19	Untreated	cow 2	17.6314
653	E1BMV3	Matrilin 1, cartilage matrix protein OS=Bos taurus OX=9913 GN=MATN1 PE=4 SV=2	21	IL17	cow 1	17.1878
654	E1BMV3	Matrilin 1, cartilage matrix protein OS=Bos taurus OX=9913 GN=MATN1 PE=4 SV=2	21	IL17	cow 2	19.7806
655	E1BMV3	Matrilin 1, cartilage matrix protein OS=Bos taurus OX=9913 GN=MATN1 PE=4 SV=2	21	Untreated	cow 1	16.6622
656	E1BMV3	Matrilin 1, cartilage matrix protein OS=Bos taurus OX=9913 GN=MATN1 PE=4 SV=2	21	Untreated	cow 2	17.3068
657	E1BNY1	Cytidine deaminase OS=Bos taurus OX=9913 GN=CDA PE=3 SV=1	10	IL17	cow 1	19.2639
658	E1BNY1	Cytidine deaminase OS=Bos taurus OX=9913 GN=CDA PE=3 SV=1	10	IL17	cow 2	21.0917
659	E1BNY1	Cytidine deaminase OS=Bos taurus OX=9913 GN=CDA PE=3 SV=1	10	Untreated	cow 1	15.4612
660	E1BNY1	Cytidine deaminase OS=Bos taurus OX=9913 GN=CDA PE=3 SV=1	10	Untreated	cow 2	13.8277
661	E1BNY1	Cytidine deaminase OS=Bos taurus OX=9913 GN=CDA PE=3 SV=1	14	IL17	cow 1	19.6531
662	E1BNY1	Cytidine deaminase OS=Bos taurus OX=9913 GN=CDA PE=3 SV=1	14	IL17	cow 2	17.7616
663	E1BNY1	Cytidine deaminase OS=Bos taurus OX=9913 GN=CDA PE=3 SV=1	14	Untreated	cow 1	20.1943
664	E1BNY1	Cytidine deaminase OS=Bos taurus OX=9913 GN=CDA PE=3 SV=1	14	Untreated	cow 2	17.2584
665	E1BNY1	Cytidine deaminase OS=Bos taurus OX=9913 GN=CDA PE=3 SV=1	19	IL17	cow 1	17.3407
666	E1BNY1	Cytidine deaminase OS=Bos taurus OX=9913 GN=CDA PE=3 SV=1	19	IL17	cow 2	18.0683
667	E1BNY1	Cytidine deaminase OS=Bos taurus OX=9913 GN=CDA PE=3 SV=1	19	Untreated	cow 1	14.8633
668	E1BNY1	Cytidine deaminase OS=Bos taurus OX=9913 GN=CDA PE=3 SV=1	19	Untreated	cow 2	18.6367
669	E1BNY1	Cytidine deaminase OS=Bos taurus OX=9913 GN=CDA PE=3 SV=1	21	IL17	cow 1	17.1373
670	E1BNY1	Cytidine deaminase OS=Bos taurus OX=9913 GN=CDA PE=3 SV=1	21	IL17	cow 2	16.2397
671	E1BNY1	Cytidine deaminase OS=Bos taurus OX=9913 GN=CDA PE=3 SV=1	21	Untreated	cow 1	15.945
672	E1BNY1	Cytidine deaminase OS=Bos taurus OX=9913 GN=CDA PE=3 SV=1	21	Untreated	cow 2	17.3691
673	E1BPX2	EGF like repeats and discoidin domains 3 OS=Bos taurus OX=9913 GN=EDIL3 PE=4 SV=1	10	IL17	cow 1	20.7121
674	E1BPX2	EGF like repeats and discoidin domains 3 OS=Bos taurus OX=9913 GN=EDIL3 PE=4 SV=1	10	IL17	cow 2	22.2735
675	E1BPX2	EGF like repeats and discoidin domains 3 OS=Bos taurus OX=9913 GN=EDIL3 PE=4 SV=1	10	Untreated	cow 1	21.4443
676	E1BPX2	EGF like repeats and discoidin domains 3 OS=Bos taurus OX=9913 GN=EDIL3 PE=4 SV=1	10	Untreated	cow 2	21.5191
677	E1BPX2	EGF like repeats and discoidin domains 3 OS=Bos taurus OX=9913 GN=EDIL3 PE=4 SV=1	14	IL17	cow 1	20.0796
678	E1BPX2	EGF like repeats and discoidin domains 3 OS=Bos taurus OX=9913 GN=EDIL3 PE=4 SV=1	14	IL17	cow 2	18.4506
679	E1BPX2	EGF like repeats and discoidin domains 3 OS=Bos taurus OX=9913 GN=EDIL3 PE=4 SV=1	14	Untreated	cow 1	18.7219
680	E1BPX2	EGF like repeats and discoidin domains 3 OS=Bos taurus OX=9913 GN=EDIL3 PE=4 SV=1	14	Untreated	cow 2	18.1092
681	E1BPX2	EGF like repeats and discoidin domains 3 OS=Bos taurus OX=9913 GN=EDIL3 PE=4 SV=1	19	IL17	cow 1	19.8227
682	E1BPX2	EGF like repeats and discoidin domains 3 OS=Bos taurus OX=9913 GN=EDIL3 PE=4 SV=1	19	IL17	cow 2	18.3924
683	E1BPX2	EGF like repeats and discoidin domains 3 OS=Bos taurus OX=9913 GN=EDIL3 PE=4 SV=1	19	Untreated	cow 1	19.9981
684	E1BPX2	EGF like repeats and discoidin domains 3 OS=Bos taurus OX=9913 GN=EDIL3 PE=4 SV=1	19	Untreated	cow 2	17.769
685	E1BPX2	EGF like repeats and discoidin domains 3 OS=Bos taurus OX=9913 GN=EDIL3 PE=4 SV=1	21	IL17	cow 1	20.6062
686	E1BPX2	EGF like repeats and discoidin domains 3 OS=Bos taurus OX=9913 GN=EDIL3 PE=4 SV=1	21	IL17	cow 2	18.8024
687	E1BPX2	EGF like repeats and discoidin domains 3 OS=Bos taurus OX=9913 GN=EDIL3 PE=4 SV=1	21	Untreated	cow 1	17.4165
688	E1BPX2	EGF like repeats and discoidin domains 3 OS=Bos taurus OX=9913 GN=EDIL3 PE=4 SV=1	21	Untreated	cow 2	17.7824
689	F1MCK2	AHNAK nucleoprotein OS=Bos taurus OX=9913 GN=AHNAK PE=1 SV=2	10	IL17	cow 1	19.3877
690	F1MCK2	AHNAK nucleoprotein OS=Bos taurus OX=9913 GN=AHNAK PE=1 SV=2	10	IL17	cow 2	21.8819
691	F1MCK2	AHNAK nucleoprotein OS=Bos taurus OX=9913 GN=AHNAK PE=1 SV=2	10	Untreated	cow 1	19.3367
692	F1MCK2	AHNAK nucleoprotein OS=Bos taurus OX=9913 GN=AHNAK PE=1 SV=2	10	Untreated	cow 2	17.0515
693	F1MCK2	AHNAK nucleoprotein OS=Bos taurus OX=9913 GN=AHNAK PE=1 SV=2	14	IL17	cow 1	19.0494
694	F1MCK2	AHNAK nucleoprotein OS=Bos taurus OX=9913 GN=AHNAK PE=1 SV=2	14	IL17	cow 2	16.9746
695	F1MCK2	AHNAK nucleoprotein OS=Bos taurus OX=9913 GN=AHNAK PE=1 SV=2	14	Untreated	cow 1	19.1463
696	F1MCK2	AHNAK nucleoprotein OS=Bos taurus OX=9913 GN=AHNAK PE=1 SV=2	14	Untreated	cow 2	16.3121
697	F1MCK2	AHNAK nucleoprotein OS=Bos taurus OX=9913 GN=AHNAK PE=1 SV=2	19	IL17	cow 1	17.02
698	F1MCK2	AHNAK nucleoprotein OS=Bos taurus OX=9913 GN=AHNAK PE=1 SV=2	19	IL17	cow 2	17.1244
699	F1MCK2	AHNAK nucleoprotein OS=Bos taurus OX=9913 GN=AHNAK PE=1 SV=2	19	Untreated	cow 1	18.6994
700	F1MCK2	AHNAK nucleoprotein OS=Bos taurus OX=9913 GN=AHNAK PE=1 SV=2	19	Untreated	cow 2	14.778
701	F1MCK2	AHNAK nucleoprotein OS=Bos taurus OX=9913 GN=AHNAK PE=1 SV=2	21	IL17	cow 1	16.7428
702	F1MCK2	AHNAK nucleoprotein OS=Bos taurus OX=9913 GN=AHNAK PE=1 SV=2	21	IL17	cow 2	16.0367
703	F1MCK2	AHNAK nucleoprotein OS=Bos taurus OX=9913 GN=AHNAK PE=1 SV=2	21	Untreated	cow 1	16.3242
704	F1MCK2	AHNAK nucleoprotein OS=Bos taurus OX=9913 GN=AHNAK PE=1 SV=2	21	Untreated	cow 2	16.2237
705	F1MCU5	Chondroadherin like OS=Bos taurus OX=9913 GN=CHADL PE=4 SV=2	10	IL17	cow 1	23.6484
706	F1MCU5	Chondroadherin like OS=Bos taurus OX=9913 GN=CHADL PE=4 SV=2	10	IL17	cow 2	23.7616
707	F1MCU5	Chondroadherin like OS=Bos taurus OX=9913 GN=CHADL PE=4 SV=2	10	Untreated	cow 1	20.0171
708	F1MCU5	Chondroadherin like OS=Bos taurus OX=9913 GN=CHADL PE=4 SV=2	10	Untreated	cow 2	19.7977
709	F1MCU5	Chondroadherin like OS=Bos taurus OX=9913 GN=CHADL PE=4 SV=2	14	IL17	cow 1	22.6867
710	F1MCU5	Chondroadherin like OS=Bos taurus OX=9913 GN=CHADL PE=4 SV=2	14	IL17	cow 2	18.6016
711	F1MCU5	Chondroadherin like OS=Bos taurus OX=9913 GN=CHADL PE=4 SV=2	14	Untreated	cow 1	21.8372
712	F1MCU5	Chondroadherin like OS=Bos taurus OX=9913 GN=CHADL PE=4 SV=2	14	Untreated	cow 2	20.6132
713	F1MCU5	Chondroadherin like OS=Bos taurus OX=9913 GN=CHADL PE=4 SV=2	19	IL17	cow 1	27.7169
714	F1MCU5	Chondroadherin like OS=Bos taurus OX=9913 GN=CHADL PE=4 SV=2	19	IL17	cow 2	23.6503
715	F1MCU5	Chondroadherin like OS=Bos taurus OX=9913 GN=CHADL PE=4 SV=2	19	Untreated	cow 1	18.1164
716	F1MCU5	Chondroadherin like OS=Bos taurus OX=9913 GN=CHADL PE=4 SV=2	19	Untreated	cow 2	15.7095
717	F1MCU5	Chondroadherin like OS=Bos taurus OX=9913 GN=CHADL PE=4 SV=2	21	IL17	cow 1	26.6663
718	F1MCU5	Chondroadherin like OS=Bos taurus OX=9913 GN=CHADL PE=4 SV=2	21	IL17	cow 2	17.5337
719	F1MCU5	Chondroadherin like OS=Bos taurus OX=9913 GN=CHADL PE=4 SV=2	21	Untreated	cow 1	18.1468
720	F1MCU5	Chondroadherin like OS=Bos taurus OX=9913 GN=CHADL PE=4 SV=2	21	Untreated	cow 2	19.0162
721	F1MD77	Laminin subunit gamma 1 OS=Bos taurus OX=9913 GN=LAMC1 PE=1 SV=2	10	IL17	cow 1	20.017
722	F1MD77	Laminin subunit gamma 1 OS=Bos taurus OX=9913 GN=LAMC1 PE=1 SV=2	10	IL17	cow 2	19.6179
723	F1MD77	Laminin subunit gamma 1 OS=Bos taurus OX=9913 GN=LAMC1 PE=1 SV=2	10	Untreated	cow 1	13.8894
724	F1MD77	Laminin subunit gamma 1 OS=Bos taurus OX=9913 GN=LAMC1 PE=1 SV=2	10	Untreated	cow 2	12.4119
725	F1MD77	Laminin subunit gamma 1 OS=Bos taurus OX=9913 GN=LAMC1 PE=1 SV=2	14	IL17	cow 1	18.2204
726	F1MD77	Laminin subunit gamma 1 OS=Bos taurus OX=9913 GN=LAMC1 PE=1 SV=2	14	IL17	cow 2	22.761
727	F1MD77	Laminin subunit gamma 1 OS=Bos taurus OX=9913 GN=LAMC1 PE=1 SV=2	14	Untreated	cow 1	15.0945
728	F1MD77	Laminin subunit gamma 1 OS=Bos taurus OX=9913 GN=LAMC1 PE=1 SV=2	14	Untreated	cow 2	15.7058
729	F1MD77	Laminin subunit gamma 1 OS=Bos taurus OX=9913 GN=LAMC1 PE=1 SV=2	19	IL17	cow 1	17.3442
730	F1MD77	Laminin subunit gamma 1 OS=Bos taurus OX=9913 GN=LAMC1 PE=1 SV=2	19	IL17	cow 2	18.901
731	F1MD77	Laminin subunit gamma 1 OS=Bos taurus OX=9913 GN=LAMC1 PE=1 SV=2	19	Untreated	cow 1	14.0267
732	F1MD77	Laminin subunit gamma 1 OS=Bos taurus OX=9913 GN=LAMC1 PE=1 SV=2	19	Untreated	cow 2	12.21
733	F1MD77	Laminin subunit gamma 1 OS=Bos taurus OX=9913 GN=LAMC1 PE=1 SV=2	21	IL17	cow 1	16.7078
734	F1MD77	Laminin subunit gamma 1 OS=Bos taurus OX=9913 GN=LAMC1 PE=1 SV=2	21	IL17	cow 2	15.8987
735	F1MD77	Laminin subunit gamma 1 OS=Bos taurus OX=9913 GN=LAMC1 PE=1 SV=2	21	Untreated	cow 1	14.6499
736	F1MD77	Laminin subunit gamma 1 OS=Bos taurus OX=9913 GN=LAMC1 PE=1 SV=2	21	Untreated	cow 2	16.5411
737	F1MD94	Matrilin 3 OS=Bos taurus OX=9913 GN=MATN3 PE=4 SV=1	10	IL17	cow 1	20.4166
738	F1MD94	Matrilin 3 OS=Bos taurus OX=9913 GN=MATN3 PE=4 SV=1	10	IL17	cow 2	25.2469
739	F1MD94	Matrilin 3 OS=Bos taurus OX=9913 GN=MATN3 PE=4 SV=1	10	Untreated	cow 1	17.0331
740	F1MD94	Matrilin 3 OS=Bos taurus OX=9913 GN=MATN3 PE=4 SV=1	10	Untreated	cow 2	20.4758
741	F1MD94	Matrilin 3 OS=Bos taurus OX=9913 GN=MATN3 PE=4 SV=1	14	IL17	cow 1	18.5282
742	F1MD94	Matrilin 3 OS=Bos taurus OX=9913 GN=MATN3 PE=4 SV=1	14	IL17	cow 2	20.1198
743	F1MD94	Matrilin 3 OS=Bos taurus OX=9913 GN=MATN3 PE=4 SV=1	14	Untreated	cow 1	16.0755
744	F1MD94	Matrilin 3 OS=Bos taurus OX=9913 GN=MATN3 PE=4 SV=1	14	Untreated	cow 2	17.0581
745	F1MD94	Matrilin 3 OS=Bos taurus OX=9913 GN=MATN3 PE=4 SV=1	19	IL17	cow 1	18.0517
746	F1MD94	Matrilin 3 OS=Bos taurus OX=9913 GN=MATN3 PE=4 SV=1	19	IL17	cow 2	21.4427
747	F1MD94	Matrilin 3 OS=Bos taurus OX=9913 GN=MATN3 PE=4 SV=1	19	Untreated	cow 1	14.5442
748	F1MD94	Matrilin 3 OS=Bos taurus OX=9913 GN=MATN3 PE=4 SV=1	19	Untreated	cow 2	16.3155
749	F1MD94	Matrilin 3 OS=Bos taurus OX=9913 GN=MATN3 PE=4 SV=1	21	IL17	cow 1	16.7557
750	F1MD94	Matrilin 3 OS=Bos taurus OX=9913 GN=MATN3 PE=4 SV=1	21	IL17	cow 2	17.3003
751	F1MD94	Matrilin 3 OS=Bos taurus OX=9913 GN=MATN3 PE=4 SV=1	21	Untreated	cow 1	15.1279
752	F1MD94	Matrilin 3 OS=Bos taurus OX=9913 GN=MATN3 PE=4 SV=1	21	Untreated	cow 2	17.5891
753	F1MDC2	Collagen type IX alpha 2 chain OS=Bos taurus OX=9913 GN=COL9A2 PE=4 SV=2	10	IL17	cow 1	18.8452
754	F1MDC2	Collagen type IX alpha 2 chain OS=Bos taurus OX=9913 GN=COL9A2 PE=4 SV=2	10	IL17	cow 2	18.7254
755	F1MDC2	Collagen type IX alpha 2 chain OS=Bos taurus OX=9913 GN=COL9A2 PE=4 SV=2	10	Untreated	cow 1	18.7309
756	F1MDC2	Collagen type IX alpha 2 chain OS=Bos taurus OX=9913 GN=COL9A2 PE=4 SV=2	10	Untreated	cow 2	19.8551
757	F1MDC2	Collagen type IX alpha 2 chain OS=Bos taurus OX=9913 GN=COL9A2 PE=4 SV=2	14	IL17	cow 1	19.8505
758	F1MDC2	Collagen type IX alpha 2 chain OS=Bos taurus OX=9913 GN=COL9A2 PE=4 SV=2	14	IL17	cow 2	18.1455
759	F1MDC2	Collagen type IX alpha 2 chain OS=Bos taurus OX=9913 GN=COL9A2 PE=4 SV=2	14	Untreated	cow 1	12.4754
760	F1MDC2	Collagen type IX alpha 2 chain OS=Bos taurus OX=9913 GN=COL9A2 PE=4 SV=2	14	Untreated	cow 2	16.0029
761	F1MDC2	Collagen type IX alpha 2 chain OS=Bos taurus OX=9913 GN=COL9A2 PE=4 SV=2	19	IL17	cow 1	20.6
762	F1MDC2	Collagen type IX alpha 2 chain OS=Bos taurus OX=9913 GN=COL9A2 PE=4 SV=2	19	IL17	cow 2	21.1122
763	F1MDC2	Collagen type IX alpha 2 chain OS=Bos taurus OX=9913 GN=COL9A2 PE=4 SV=2	19	Untreated	cow 1	17.1687
764	F1MDC2	Collagen type IX alpha 2 chain OS=Bos taurus OX=9913 GN=COL9A2 PE=4 SV=2	19	Untreated	cow 2	15.5856
765	F1MDC2	Collagen type IX alpha 2 chain OS=Bos taurus OX=9913 GN=COL9A2 PE=4 SV=2	21	IL17	cow 1	21.7576
766	F1MDC2	Collagen type IX alpha 2 chain OS=Bos taurus OX=9913 GN=COL9A2 PE=4 SV=2	21	IL17	cow 2	19.1048
767	F1MDC2	Collagen type IX alpha 2 chain OS=Bos taurus OX=9913 GN=COL9A2 PE=4 SV=2	21	Untreated	cow 1	17.6226
768	F1MDC2	Collagen type IX alpha 2 chain OS=Bos taurus OX=9913 GN=COL9A2 PE=4 SV=2	21	Untreated	cow 2	15.712
769	F1MER4	Vitrin OS=Bos taurus OX=9913 GN=VIT PE=4 SV=1	10	IL17	cow 1	22.4325
770	F1MER4	Vitrin OS=Bos taurus OX=9913 GN=VIT PE=4 SV=1	10	IL17	cow 2	20.8356
771	F1MER4	Vitrin OS=Bos taurus OX=9913 GN=VIT PE=4 SV=1	10	Untreated	cow 1	21.8163
772	F1MER4	Vitrin OS=Bos taurus OX=9913 GN=VIT PE=4 SV=1	10	Untreated	cow 2	20.4556
773	F1MER4	Vitrin OS=Bos taurus OX=9913 GN=VIT PE=4 SV=1	14	IL17	cow 1	21.9889
774	F1MER4	Vitrin OS=Bos taurus OX=9913 GN=VIT PE=4 SV=1	14	IL17	cow 2	19.9941
775	F1MER4	Vitrin OS=Bos taurus OX=9913 GN=VIT PE=4 SV=1	14	Untreated	cow 1	19.9821
776	F1MER4	Vitrin OS=Bos taurus OX=9913 GN=VIT PE=4 SV=1	14	Untreated	cow 2	15.6057
777	F1MER4	Vitrin OS=Bos taurus OX=9913 GN=VIT PE=4 SV=1	19	IL17	cow 1	21.6983
778	F1MER4	Vitrin OS=Bos taurus OX=9913 GN=VIT PE=4 SV=1	19	IL17	cow 2	20.9208
779	F1MER4	Vitrin OS=Bos taurus OX=9913 GN=VIT PE=4 SV=1	19	Untreated	cow 1	20.2426
780	F1MER4	Vitrin OS=Bos taurus OX=9913 GN=VIT PE=4 SV=1	19	Untreated	cow 2	17.8512
781	F1MER4	Vitrin OS=Bos taurus OX=9913 GN=VIT PE=4 SV=1	21	IL17	cow 1	21.9865
782	F1MER4	Vitrin OS=Bos taurus OX=9913 GN=VIT PE=4 SV=1	21	IL17	cow 2	20.7027
783	F1MER4	Vitrin OS=Bos taurus OX=9913 GN=VIT PE=4 SV=1	21	Untreated	cow 1	19.7373
784	F1MER4	Vitrin OS=Bos taurus OX=9913 GN=VIT PE=4 SV=1	21	Untreated	cow 2	18.0867
785	F1MER7	Heparan sulfate proteoglycan 2 OS=Bos taurus OX=9913 GN=HSPG2 PE=1 SV=1	10	IL17	cow 1	22.7662
786	F1MER7	Heparan sulfate proteoglycan 2 OS=Bos taurus OX=9913 GN=HSPG2 PE=1 SV=1	10	IL17	cow 2	23.8594
787	F1MER7	Heparan sulfate proteoglycan 2 OS=Bos taurus OX=9913 GN=HSPG2 PE=1 SV=1	10	Untreated	cow 1	23.4292
788	F1MER7	Heparan sulfate proteoglycan 2 OS=Bos taurus OX=9913 GN=HSPG2 PE=1 SV=1	10	Untreated	cow 2	24.3459
789	F1MER7	Heparan sulfate proteoglycan 2 OS=Bos taurus OX=9913 GN=HSPG2 PE=1 SV=1	14	IL17	cow 1	23.6131
790	F1MER7	Heparan sulfate proteoglycan 2 OS=Bos taurus OX=9913 GN=HSPG2 PE=1 SV=1	14	IL17	cow 2	19.1373
791	F1MER7	Heparan sulfate proteoglycan 2 OS=Bos taurus OX=9913 GN=HSPG2 PE=1 SV=1	14	Untreated	cow 1	19.4551
792	F1MER7	Heparan sulfate proteoglycan 2 OS=Bos taurus OX=9913 GN=HSPG2 PE=1 SV=1	14	Untreated	cow 2	18.1317
793	F1MER7	Heparan sulfate proteoglycan 2 OS=Bos taurus OX=9913 GN=HSPG2 PE=1 SV=1	19	IL17	cow 1	21.9033
794	F1MER7	Heparan sulfate proteoglycan 2 OS=Bos taurus OX=9913 GN=HSPG2 PE=1 SV=1	19	IL17	cow 2	22.0184
795	F1MER7	Heparan sulfate proteoglycan 2 OS=Bos taurus OX=9913 GN=HSPG2 PE=1 SV=1	19	Untreated	cow 1	19.3225
796	F1MER7	Heparan sulfate proteoglycan 2 OS=Bos taurus OX=9913 GN=HSPG2 PE=1 SV=1	19	Untreated	cow 2	18.6472
797	F1MER7	Heparan sulfate proteoglycan 2 OS=Bos taurus OX=9913 GN=HSPG2 PE=1 SV=1	21	IL17	cow 1	22.961
798	F1MER7	Heparan sulfate proteoglycan 2 OS=Bos taurus OX=9913 GN=HSPG2 PE=1 SV=1	21	IL17	cow 2	23.4294
799	F1MER7	Heparan sulfate proteoglycan 2 OS=Bos taurus OX=9913 GN=HSPG2 PE=1 SV=1	21	Untreated	cow 1	19.7598
800	F1MER7	Heparan sulfate proteoglycan 2 OS=Bos taurus OX=9913 GN=HSPG2 PE=1 SV=1	21	Untreated	cow 2	19.1562
801	F1MEW5	Fibulin 7 OS=Bos taurus OX=9913 GN=FBLN7 PE=4 SV=2	10	IL17	cow 1	19.5839
802	F1MEW5	Fibulin 7 OS=Bos taurus OX=9913 GN=FBLN7 PE=4 SV=2	10	IL17	cow 2	19.4138
803	F1MEW5	Fibulin 7 OS=Bos taurus OX=9913 GN=FBLN7 PE=4 SV=2	10	Untreated	cow 1	19.5196
804	F1MEW5	Fibulin 7 OS=Bos taurus OX=9913 GN=FBLN7 PE=4 SV=2	10	Untreated	cow 2	18.897
805	F1MEW5	Fibulin 7 OS=Bos taurus OX=9913 GN=FBLN7 PE=4 SV=2	14	IL17	cow 1	20.61
806	F1MEW5	Fibulin 7 OS=Bos taurus OX=9913 GN=FBLN7 PE=4 SV=2	14	IL17	cow 2	16.3019
807	F1MEW5	Fibulin 7 OS=Bos taurus OX=9913 GN=FBLN7 PE=4 SV=2	14	Untreated	cow 1	18.0263
808	F1MEW5	Fibulin 7 OS=Bos taurus OX=9913 GN=FBLN7 PE=4 SV=2	14	Untreated	cow 2	16.967
809	F1MEW5	Fibulin 7 OS=Bos taurus OX=9913 GN=FBLN7 PE=4 SV=2	19	IL17	cow 1	17.6281
810	F1MEW5	Fibulin 7 OS=Bos taurus OX=9913 GN=FBLN7 PE=4 SV=2	19	IL17	cow 2	17.5432
811	F1MEW5	Fibulin 7 OS=Bos taurus OX=9913 GN=FBLN7 PE=4 SV=2	19	Untreated	cow 1	17.9526
812	F1MEW5	Fibulin 7 OS=Bos taurus OX=9913 GN=FBLN7 PE=4 SV=2	19	Untreated	cow 2	18.6907
813	F1MEW5	Fibulin 7 OS=Bos taurus OX=9913 GN=FBLN7 PE=4 SV=2	21	IL17	cow 1	18.2336
814	F1MEW5	Fibulin 7 OS=Bos taurus OX=9913 GN=FBLN7 PE=4 SV=2	21	IL17	cow 2	17.851
815	F1MEW5	Fibulin 7 OS=Bos taurus OX=9913 GN=FBLN7 PE=4 SV=2	21	Untreated	cow 1	16.6128
816	F1MEW5	Fibulin 7 OS=Bos taurus OX=9913 GN=FBLN7 PE=4 SV=2	21	Untreated	cow 2	15.5207
817	F1MF86	Latent-transforming growth factor beta-binding protein 2 OS=Bos taurus OX=9913 GN=LTBP2 PE=4 SV=1	10	IL17	cow 1	22.9073
818	F1MF86	Latent-transforming growth factor beta-binding protein 2 OS=Bos taurus OX=9913 GN=LTBP2 PE=4 SV=1	10	IL17	cow 2	25.1984
819	F1MF86	Latent-transforming growth factor beta-binding protein 2 OS=Bos taurus OX=9913 GN=LTBP2 PE=4 SV=1	10	Untreated	cow 1	18.2691
820	F1MF86	Latent-transforming growth factor beta-binding protein 2 OS=Bos taurus OX=9913 GN=LTBP2 PE=4 SV=1	10	Untreated	cow 2	17.3845
821	F1MF86	Latent-transforming growth factor beta-binding protein 2 OS=Bos taurus OX=9913 GN=LTBP2 PE=4 SV=1	14	IL17	cow 1	21.8715
822	F1MF86	Latent-transforming growth factor beta-binding protein 2 OS=Bos taurus OX=9913 GN=LTBP2 PE=4 SV=1	14	IL17	cow 2	21.0397
823	F1MF86	Latent-transforming growth factor beta-binding protein 2 OS=Bos taurus OX=9913 GN=LTBP2 PE=4 SV=1	14	Untreated	cow 1	15.055
824	F1MF86	Latent-transforming growth factor beta-binding protein 2 OS=Bos taurus OX=9913 GN=LTBP2 PE=4 SV=1	14	Untreated	cow 2	13.8845
825	F1MF86	Latent-transforming growth factor beta-binding protein 2 OS=Bos taurus OX=9913 GN=LTBP2 PE=4 SV=1	19	IL17	cow 1	21.1458
826	F1MF86	Latent-transforming growth factor beta-binding protein 2 OS=Bos taurus OX=9913 GN=LTBP2 PE=4 SV=1	19	IL17	cow 2	19.8921
827	F1MF86	Latent-transforming growth factor beta-binding protein 2 OS=Bos taurus OX=9913 GN=LTBP2 PE=4 SV=1	19	Untreated	cow 1	16.5799
828	F1MF86	Latent-transforming growth factor beta-binding protein 2 OS=Bos taurus OX=9913 GN=LTBP2 PE=4 SV=1	19	Untreated	cow 2	13.5011
829	F1MF86	Latent-transforming growth factor beta-binding protein 2 OS=Bos taurus OX=9913 GN=LTBP2 PE=4 SV=1	21	IL17	cow 1	20.6826
830	F1MF86	Latent-transforming growth factor beta-binding protein 2 OS=Bos taurus OX=9913 GN=LTBP2 PE=4 SV=1	21	IL17	cow 2	19.6971
831	F1MF86	Latent-transforming growth factor beta-binding protein 2 OS=Bos taurus OX=9913 GN=LTBP2 PE=4 SV=1	21	Untreated	cow 1	16.043
832	F1MF86	Latent-transforming growth factor beta-binding protein 2 OS=Bos taurus OX=9913 GN=LTBP2 PE=4 SV=1	21	Untreated	cow 2	14.367
833	F1MF97	Nidogen 2 OS=Bos taurus OX=9913 GN=NID2 PE=4 SV=2	10	IL17	cow 1	21.2667
834	F1MF97	Nidogen 2 OS=Bos taurus OX=9913 GN=NID2 PE=4 SV=2	10	IL17	cow 2	21.8717
835	F1MF97	Nidogen 2 OS=Bos taurus OX=9913 GN=NID2 PE=4 SV=2	10	Untreated	cow 1	19.0912
836	F1MF97	Nidogen 2 OS=Bos taurus OX=9913 GN=NID2 PE=4 SV=2	10	Untreated	cow 2	19.5523
837	F1MF97	Nidogen 2 OS=Bos taurus OX=9913 GN=NID2 PE=4 SV=2	14	IL17	cow 1	21.4906
838	F1MF97	Nidogen 2 OS=Bos taurus OX=9913 GN=NID2 PE=4 SV=2	14	IL17	cow 2	20.0063
839	F1MF97	Nidogen 2 OS=Bos taurus OX=9913 GN=NID2 PE=4 SV=2	14	Untreated	cow 1	18.4183
840	F1MF97	Nidogen 2 OS=Bos taurus OX=9913 GN=NID2 PE=4 SV=2	14	Untreated	cow 2	18.5026
841	F1MF97	Nidogen 2 OS=Bos taurus OX=9913 GN=NID2 PE=4 SV=2	19	IL17	cow 1	20.9515
842	F1MF97	Nidogen 2 OS=Bos taurus OX=9913 GN=NID2 PE=4 SV=2	19	IL17	cow 2	21.8825
843	F1MF97	Nidogen 2 OS=Bos taurus OX=9913 GN=NID2 PE=4 SV=2	19	Untreated	cow 1	18.8788
844	F1MF97	Nidogen 2 OS=Bos taurus OX=9913 GN=NID2 PE=4 SV=2	19	Untreated	cow 2	18.8095
845	F1MF97	Nidogen 2 OS=Bos taurus OX=9913 GN=NID2 PE=4 SV=2	21	IL17	cow 1	21.0874
846	F1MF97	Nidogen 2 OS=Bos taurus OX=9913 GN=NID2 PE=4 SV=2	21	IL17	cow 2	20.1005
847	F1MF97	Nidogen 2 OS=Bos taurus OX=9913 GN=NID2 PE=4 SV=2	21	Untreated	cow 1	17.9159
848	F1MF97	Nidogen 2 OS=Bos taurus OX=9913 GN=NID2 PE=4 SV=2	21	Untreated	cow 2	18.1003
849	F1MHQ8	Thrombospondin 3 OS=Bos taurus OX=9913 GN=THBS3 PE=4 SV=1	10	IL17	cow 1	21.0505
850	F1MHQ8	Thrombospondin 3 OS=Bos taurus OX=9913 GN=THBS3 PE=4 SV=1	10	IL17	cow 2	27.1587
851	F1MHQ8	Thrombospondin 3 OS=Bos taurus OX=9913 GN=THBS3 PE=4 SV=1	10	Untreated	cow 1	19.1557
852	F1MHQ8	Thrombospondin 3 OS=Bos taurus OX=9913 GN=THBS3 PE=4 SV=1	10	Untreated	cow 2	19.1157
853	F1MHQ8	Thrombospondin 3 OS=Bos taurus OX=9913 GN=THBS3 PE=4 SV=1	14	IL17	cow 1	21.0264
854	F1MHQ8	Thrombospondin 3 OS=Bos taurus OX=9913 GN=THBS3 PE=4 SV=1	14	IL17	cow 2	20.4758
855	F1MHQ8	Thrombospondin 3 OS=Bos taurus OX=9913 GN=THBS3 PE=4 SV=1	14	Untreated	cow 1	17.6147
856	F1MHQ8	Thrombospondin 3 OS=Bos taurus OX=9913 GN=THBS3 PE=4 SV=1	14	Untreated	cow 2	19.1626
857	F1MHQ8	Thrombospondin 3 OS=Bos taurus OX=9913 GN=THBS3 PE=4 SV=1	19	IL17	cow 1	19.2847
858	F1MHQ8	Thrombospondin 3 OS=Bos taurus OX=9913 GN=THBS3 PE=4 SV=1	19	IL17	cow 2	19.2015
859	F1MHQ8	Thrombospondin 3 OS=Bos taurus OX=9913 GN=THBS3 PE=4 SV=1	19	Untreated	cow 1	16.5127
860	F1MHQ8	Thrombospondin 3 OS=Bos taurus OX=9913 GN=THBS3 PE=4 SV=1	19	Untreated	cow 2	21.2203
861	F1MHQ8	Thrombospondin 3 OS=Bos taurus OX=9913 GN=THBS3 PE=4 SV=1	21	IL17	cow 1	21.0105
862	F1MHQ8	Thrombospondin 3 OS=Bos taurus OX=9913 GN=THBS3 PE=4 SV=1	21	IL17	cow 2	20.7379
863	F1MHQ8	Thrombospondin 3 OS=Bos taurus OX=9913 GN=THBS3 PE=4 SV=1	21	Untreated	cow 1	15.026
864	F1MHQ8	Thrombospondin 3 OS=Bos taurus OX=9913 GN=THBS3 PE=4 SV=1	21	Untreated	cow 2	18.6499
865	F1MHR8	Matrilin 2 OS=Bos taurus OX=9913 GN=MATN2 PE=4 SV=1	10	IL17	cow 1	20.3387
866	F1MHR8	Matrilin 2 OS=Bos taurus OX=9913 GN=MATN2 PE=4 SV=1	10	IL17	cow 2	19.0066
867	F1MHR8	Matrilin 2 OS=Bos taurus OX=9913 GN=MATN2 PE=4 SV=1	10	Untreated	cow 1	18.5599
868	F1MHR8	Matrilin 2 OS=Bos taurus OX=9913 GN=MATN2 PE=4 SV=1	10	Untreated	cow 2	19.079
869	F1MHR8	Matrilin 2 OS=Bos taurus OX=9913 GN=MATN2 PE=4 SV=1	14	IL17	cow 1	20.1064
870	F1MHR8	Matrilin 2 OS=Bos taurus OX=9913 GN=MATN2 PE=4 SV=1	14	IL17	cow 2	15.3317
871	F1MHR8	Matrilin 2 OS=Bos taurus OX=9913 GN=MATN2 PE=4 SV=1	14	Untreated	cow 1	12.9954
872	F1MHR8	Matrilin 2 OS=Bos taurus OX=9913 GN=MATN2 PE=4 SV=1	14	Untreated	cow 2	13.9129
873	F1MHR8	Matrilin 2 OS=Bos taurus OX=9913 GN=MATN2 PE=4 SV=1	19	IL17	cow 1	18.0457
874	F1MHR8	Matrilin 2 OS=Bos taurus OX=9913 GN=MATN2 PE=4 SV=1	19	IL17	cow 2	21.2084
875	F1MHR8	Matrilin 2 OS=Bos taurus OX=9913 GN=MATN2 PE=4 SV=1	19	Untreated	cow 1	16.8435
876	F1MHR8	Matrilin 2 OS=Bos taurus OX=9913 GN=MATN2 PE=4 SV=1	19	Untreated	cow 2	17.0853
877	F1MHR8	Matrilin 2 OS=Bos taurus OX=9913 GN=MATN2 PE=4 SV=1	21	IL17	cow 1	18.653
878	F1MHR8	Matrilin 2 OS=Bos taurus OX=9913 GN=MATN2 PE=4 SV=1	21	IL17	cow 2	16.3925
879	F1MHR8	Matrilin 2 OS=Bos taurus OX=9913 GN=MATN2 PE=4 SV=1	21	Untreated	cow 1	14.0139
880	F1MHR8	Matrilin 2 OS=Bos taurus OX=9913 GN=MATN2 PE=4 SV=1	21	Untreated	cow 2	17.7357
881	F1MJ12	Complement C1s subcomponent OS=Bos taurus OX=9913 GN=C1S PE=3 SV=1	10	IL17	cow 1	20.5742
882	F1MJ12	Complement C1s subcomponent OS=Bos taurus OX=9913 GN=C1S PE=3 SV=1	10	IL17	cow 2	20.6049
883	F1MJ12	Complement C1s subcomponent OS=Bos taurus OX=9913 GN=C1S PE=3 SV=1	10	Untreated	cow 1	17.5755
884	F1MJ12	Complement C1s subcomponent OS=Bos taurus OX=9913 GN=C1S PE=3 SV=1	10	Untreated	cow 2	16.6204
885	F1MJ12	Complement C1s subcomponent OS=Bos taurus OX=9913 GN=C1S PE=3 SV=1	14	IL17	cow 1	21.1638
886	F1MJ12	Complement C1s subcomponent OS=Bos taurus OX=9913 GN=C1S PE=3 SV=1	14	IL17	cow 2	18.415
887	F1MJ12	Complement C1s subcomponent OS=Bos taurus OX=9913 GN=C1S PE=3 SV=1	14	Untreated	cow 1	16.7861
888	F1MJ12	Complement C1s subcomponent OS=Bos taurus OX=9913 GN=C1S PE=3 SV=1	14	Untreated	cow 2	15.5481
889	F1MJ12	Complement C1s subcomponent OS=Bos taurus OX=9913 GN=C1S PE=3 SV=1	19	IL17	cow 1	21.1
890	F1MJ12	Complement C1s subcomponent OS=Bos taurus OX=9913 GN=C1S PE=3 SV=1	19	IL17	cow 2	20.207
891	F1MJ12	Complement C1s subcomponent OS=Bos taurus OX=9913 GN=C1S PE=3 SV=1	19	Untreated	cow 1	17.7194
892	F1MJ12	Complement C1s subcomponent OS=Bos taurus OX=9913 GN=C1S PE=3 SV=1	19	Untreated	cow 2	17.4163
893	F1MJ12	Complement C1s subcomponent OS=Bos taurus OX=9913 GN=C1S PE=3 SV=1	21	IL17	cow 1	21.4404
894	F1MJ12	Complement C1s subcomponent OS=Bos taurus OX=9913 GN=C1S PE=3 SV=1	21	IL17	cow 2	20.3373
895	F1MJ12	Complement C1s subcomponent OS=Bos taurus OX=9913 GN=C1S PE=3 SV=1	21	Untreated	cow 1	17.9772
896	F1MJ12	Complement C1s subcomponent OS=Bos taurus OX=9913 GN=C1S PE=3 SV=1	21	Untreated	cow 2	19.391
897	F1MKG2	Collagen type VI alpha 2 chain OS=Bos taurus OX=9913 GN=COL6A2 PE=1 SV=2	10	IL17	cow 1	20.8841
898	F1MKG2	Collagen type VI alpha 2 chain OS=Bos taurus OX=9913 GN=COL6A2 PE=1 SV=2	10	IL17	cow 2	22.0768
899	F1MKG2	Collagen type VI alpha 2 chain OS=Bos taurus OX=9913 GN=COL6A2 PE=1 SV=2	10	Untreated	cow 1	19.6095
900	F1MKG2	Collagen type VI alpha 2 chain OS=Bos taurus OX=9913 GN=COL6A2 PE=1 SV=2	10	Untreated	cow 2	19.866
901	F1MKG2	Collagen type VI alpha 2 chain OS=Bos taurus OX=9913 GN=COL6A2 PE=1 SV=2	14	IL17	cow 1	18.9921
902	F1MKG2	Collagen type VI alpha 2 chain OS=Bos taurus OX=9913 GN=COL6A2 PE=1 SV=2	14	IL17	cow 2	18.8686
903	F1MKG2	Collagen type VI alpha 2 chain OS=Bos taurus OX=9913 GN=COL6A2 PE=1 SV=2	14	Untreated	cow 1	18.1972
904	F1MKG2	Collagen type VI alpha 2 chain OS=Bos taurus OX=9913 GN=COL6A2 PE=1 SV=2	14	Untreated	cow 2	16.7362
905	F1MKG2	Collagen type VI alpha 2 chain OS=Bos taurus OX=9913 GN=COL6A2 PE=1 SV=2	19	IL17	cow 1	18.2586
906	F1MKG2	Collagen type VI alpha 2 chain OS=Bos taurus OX=9913 GN=COL6A2 PE=1 SV=2	19	IL17	cow 2	18.585
907	F1MKG2	Collagen type VI alpha 2 chain OS=Bos taurus OX=9913 GN=COL6A2 PE=1 SV=2	19	Untreated	cow 1	21.3845
908	F1MKG2	Collagen type VI alpha 2 chain OS=Bos taurus OX=9913 GN=COL6A2 PE=1 SV=2	19	Untreated	cow 2	16.9936
909	F1MKG2	Collagen type VI alpha 2 chain OS=Bos taurus OX=9913 GN=COL6A2 PE=1 SV=2	21	IL17	cow 1	17.9325
910	F1MKG2	Collagen type VI alpha 2 chain OS=Bos taurus OX=9913 GN=COL6A2 PE=1 SV=2	21	IL17	cow 2	16.871
911	F1MKG2	Collagen type VI alpha 2 chain OS=Bos taurus OX=9913 GN=COL6A2 PE=1 SV=2	21	Untreated	cow 1	16.9881
912	F1MKG2	Collagen type VI alpha 2 chain OS=Bos taurus OX=9913 GN=COL6A2 PE=1 SV=2	21	Untreated	cow 2	17.1155
913	F1MKH8	72 kDa type IV collagenase OS=Bos taurus OX=9913 GN=MMP2 PE=3 SV=1	10	IL17	cow 1	20.6351
914	F1MKH8	72 kDa type IV collagenase OS=Bos taurus OX=9913 GN=MMP2 PE=3 SV=1	10	IL17	cow 2	18.0191
915	F1MKH8	72 kDa type IV collagenase OS=Bos taurus OX=9913 GN=MMP2 PE=3 SV=1	10	Untreated	cow 1	16.8554
916	F1MKH8	72 kDa type IV collagenase OS=Bos taurus OX=9913 GN=MMP2 PE=3 SV=1	10	Untreated	cow 2	15.2042
917	F1MKH8	72 kDa type IV collagenase OS=Bos taurus OX=9913 GN=MMP2 PE=3 SV=1	14	IL17	cow 1	20.5652
918	F1MKH8	72 kDa type IV collagenase OS=Bos taurus OX=9913 GN=MMP2 PE=3 SV=1	14	IL17	cow 2	17.7378
919	F1MKH8	72 kDa type IV collagenase OS=Bos taurus OX=9913 GN=MMP2 PE=3 SV=1	14	Untreated	cow 1	16.9034
920	F1MKH8	72 kDa type IV collagenase OS=Bos taurus OX=9913 GN=MMP2 PE=3 SV=1	14	Untreated	cow 2	15.9057
921	F1MKH8	72 kDa type IV collagenase OS=Bos taurus OX=9913 GN=MMP2 PE=3 SV=1	19	IL17	cow 1	20.8226
922	F1MKH8	72 kDa type IV collagenase OS=Bos taurus OX=9913 GN=MMP2 PE=3 SV=1	19	IL17	cow 2	17.8046
923	F1MKH8	72 kDa type IV collagenase OS=Bos taurus OX=9913 GN=MMP2 PE=3 SV=1	19	Untreated	cow 1	15.0225
924	F1MKH8	72 kDa type IV collagenase OS=Bos taurus OX=9913 GN=MMP2 PE=3 SV=1	19	Untreated	cow 2	14.7705
925	F1MKH8	72 kDa type IV collagenase OS=Bos taurus OX=9913 GN=MMP2 PE=3 SV=1	21	IL17	cow 1	21.3568
926	F1MKH8	72 kDa type IV collagenase OS=Bos taurus OX=9913 GN=MMP2 PE=3 SV=1	21	IL17	cow 2	17.8678
927	F1MKH8	72 kDa type IV collagenase OS=Bos taurus OX=9913 GN=MMP2 PE=3 SV=1	21	Untreated	cow 1	14.7849
928	F1MKH8	72 kDa type IV collagenase OS=Bos taurus OX=9913 GN=MMP2 PE=3 SV=1	21	Untreated	cow 2	14.7633
929	F1MKP1	Procollagen C-endopeptidase enhancer 2 OS=Bos taurus OX=9913 GN=PCOLCE2 PE=4 SV=1	10	IL17	cow 1	20.2489
930	F1MKP1	Procollagen C-endopeptidase enhancer 2 OS=Bos taurus OX=9913 GN=PCOLCE2 PE=4 SV=1	10	IL17	cow 2	21.4999
931	F1MKP1	Procollagen C-endopeptidase enhancer 2 OS=Bos taurus OX=9913 GN=PCOLCE2 PE=4 SV=1	10	Untreated	cow 1	19.741
932	F1MKP1	Procollagen C-endopeptidase enhancer 2 OS=Bos taurus OX=9913 GN=PCOLCE2 PE=4 SV=1	10	Untreated	cow 2	17.0634
933	F1MKP1	Procollagen C-endopeptidase enhancer 2 OS=Bos taurus OX=9913 GN=PCOLCE2 PE=4 SV=1	14	IL17	cow 1	19.7243
934	F1MKP1	Procollagen C-endopeptidase enhancer 2 OS=Bos taurus OX=9913 GN=PCOLCE2 PE=4 SV=1	14	IL17	cow 2	18.523
935	F1MKP1	Procollagen C-endopeptidase enhancer 2 OS=Bos taurus OX=9913 GN=PCOLCE2 PE=4 SV=1	14	Untreated	cow 1	17.114
936	F1MKP1	Procollagen C-endopeptidase enhancer 2 OS=Bos taurus OX=9913 GN=PCOLCE2 PE=4 SV=1	14	Untreated	cow 2	17.3524
937	F1MKP1	Procollagen C-endopeptidase enhancer 2 OS=Bos taurus OX=9913 GN=PCOLCE2 PE=4 SV=1	19	IL17	cow 1	19.4981
938	F1MKP1	Procollagen C-endopeptidase enhancer 2 OS=Bos taurus OX=9913 GN=PCOLCE2 PE=4 SV=1	19	IL17	cow 2	19.0693
939	F1MKP1	Procollagen C-endopeptidase enhancer 2 OS=Bos taurus OX=9913 GN=PCOLCE2 PE=4 SV=1	19	Untreated	cow 1	17.5938
940	F1MKP1	Procollagen C-endopeptidase enhancer 2 OS=Bos taurus OX=9913 GN=PCOLCE2 PE=4 SV=1	19	Untreated	cow 2	15.5525
941	F1MKP1	Procollagen C-endopeptidase enhancer 2 OS=Bos taurus OX=9913 GN=PCOLCE2 PE=4 SV=1	21	IL17	cow 1	18.8298
942	F1MKP1	Procollagen C-endopeptidase enhancer 2 OS=Bos taurus OX=9913 GN=PCOLCE2 PE=4 SV=1	21	IL17	cow 2	17.8548
943	F1MKP1	Procollagen C-endopeptidase enhancer 2 OS=Bos taurus OX=9913 GN=PCOLCE2 PE=4 SV=1	21	Untreated	cow 1	17.4178
944	F1MKP1	Procollagen C-endopeptidase enhancer 2 OS=Bos taurus OX=9913 GN=PCOLCE2 PE=4 SV=1	21	Untreated	cow 2	16.062
945	F1MM32	Sulfhydryl oxidase OS=Bos taurus OX=9913 GN=QSOX1 PE=4 SV=2	10	IL17	cow 1	21.6313
946	F1MM32	Sulfhydryl oxidase OS=Bos taurus OX=9913 GN=QSOX1 PE=4 SV=2	10	IL17	cow 2	21.7617
947	F1MM32	Sulfhydryl oxidase OS=Bos taurus OX=9913 GN=QSOX1 PE=4 SV=2	10	Untreated	cow 1	20.4982
948	F1MM32	Sulfhydryl oxidase OS=Bos taurus OX=9913 GN=QSOX1 PE=4 SV=2	10	Untreated	cow 2	18.3019
949	F1MM32	Sulfhydryl oxidase OS=Bos taurus OX=9913 GN=QSOX1 PE=4 SV=2	14	IL17	cow 1	19.6068
950	F1MM32	Sulfhydryl oxidase OS=Bos taurus OX=9913 GN=QSOX1 PE=4 SV=2	14	IL17	cow 2	18.4622
951	F1MM32	Sulfhydryl oxidase OS=Bos taurus OX=9913 GN=QSOX1 PE=4 SV=2	14	Untreated	cow 1	19.2195
952	F1MM32	Sulfhydryl oxidase OS=Bos taurus OX=9913 GN=QSOX1 PE=4 SV=2	14	Untreated	cow 2	15.2272
953	F1MM32	Sulfhydryl oxidase OS=Bos taurus OX=9913 GN=QSOX1 PE=4 SV=2	19	IL17	cow 1	20.3107
954	F1MM32	Sulfhydryl oxidase OS=Bos taurus OX=9913 GN=QSOX1 PE=4 SV=2	19	IL17	cow 2	20.5277
955	F1MM32	Sulfhydryl oxidase OS=Bos taurus OX=9913 GN=QSOX1 PE=4 SV=2	19	Untreated	cow 1	18.4764
956	F1MM32	Sulfhydryl oxidase OS=Bos taurus OX=9913 GN=QSOX1 PE=4 SV=2	19	Untreated	cow 2	15.2828
957	F1MM32	Sulfhydryl oxidase OS=Bos taurus OX=9913 GN=QSOX1 PE=4 SV=2	21	IL17	cow 1	20.0342
958	F1MM32	Sulfhydryl oxidase OS=Bos taurus OX=9913 GN=QSOX1 PE=4 SV=2	21	IL17	cow 2	19.2093
959	F1MM32	Sulfhydryl oxidase OS=Bos taurus OX=9913 GN=QSOX1 PE=4 SV=2	21	Untreated	cow 1	16.5826
960	F1MM32	Sulfhydryl oxidase OS=Bos taurus OX=9913 GN=QSOX1 PE=4 SV=2	21	Untreated	cow 2	14.7926
961	F1MMK9	Protein AMBP OS=Bos taurus OX=9913 GN=AMBP PE=4 SV=2	10	IL17	cow 1	21.1167
962	F1MMK9	Protein AMBP OS=Bos taurus OX=9913 GN=AMBP PE=4 SV=2	10	IL17	cow 2	20.7271
963	F1MMK9	Protein AMBP OS=Bos taurus OX=9913 GN=AMBP PE=4 SV=2	10	Untreated	cow 1	15.4197
964	F1MMK9	Protein AMBP OS=Bos taurus OX=9913 GN=AMBP PE=4 SV=2	10	Untreated	cow 2	14.5222
965	F1MMK9	Protein AMBP OS=Bos taurus OX=9913 GN=AMBP PE=4 SV=2	14	IL17	cow 1	20.7669
966	F1MMK9	Protein AMBP OS=Bos taurus OX=9913 GN=AMBP PE=4 SV=2	14	IL17	cow 2	17.1012
967	F1MMK9	Protein AMBP OS=Bos taurus OX=9913 GN=AMBP PE=4 SV=2	14	Untreated	cow 1	16.1414
968	F1MMK9	Protein AMBP OS=Bos taurus OX=9913 GN=AMBP PE=4 SV=2	14	Untreated	cow 2	17.6304
969	F1MMK9	Protein AMBP OS=Bos taurus OX=9913 GN=AMBP PE=4 SV=2	19	IL17	cow 1	19.4693
970	F1MMK9	Protein AMBP OS=Bos taurus OX=9913 GN=AMBP PE=4 SV=2	19	IL17	cow 2	20.081
971	F1MMK9	Protein AMBP OS=Bos taurus OX=9913 GN=AMBP PE=4 SV=2	19	Untreated	cow 1	18.1042
972	F1MMK9	Protein AMBP OS=Bos taurus OX=9913 GN=AMBP PE=4 SV=2	19	Untreated	cow 2	18.5545
973	F1MMK9	Protein AMBP OS=Bos taurus OX=9913 GN=AMBP PE=4 SV=2	21	IL17	cow 1	17.9642
974	F1MMK9	Protein AMBP OS=Bos taurus OX=9913 GN=AMBP PE=4 SV=2	21	IL17	cow 2	15.8207
975	F1MMK9	Protein AMBP OS=Bos taurus OX=9913 GN=AMBP PE=4 SV=2	21	Untreated	cow 1	16.5135
976	F1MMK9	Protein AMBP OS=Bos taurus OX=9913 GN=AMBP PE=4 SV=2	21	Untreated	cow 2	17.1049
977	F1MMW8	Serum amyloid A protein OS=Bos taurus OX=9913 GN=M-SAA3.2 PE=3 SV=1	10	IL17	cow 1	22.3136
978	F1MMW8	Serum amyloid A protein OS=Bos taurus OX=9913 GN=M-SAA3.2 PE=3 SV=1	10	IL17	cow 2	21.2242
979	F1MMW8	Serum amyloid A protein OS=Bos taurus OX=9913 GN=M-SAA3.2 PE=3 SV=1	10	Untreated	cow 1	19.6224
980	F1MMW8	Serum amyloid A protein OS=Bos taurus OX=9913 GN=M-SAA3.2 PE=3 SV=1	10	Untreated	cow 2	15.6224
981	F1MMW8	Serum amyloid A protein OS=Bos taurus OX=9913 GN=M-SAA3.2 PE=3 SV=1	14	IL17	cow 1	21.5618
982	F1MMW8	Serum amyloid A protein OS=Bos taurus OX=9913 GN=M-SAA3.2 PE=3 SV=1	14	IL17	cow 2	20.4637
983	F1MMW8	Serum amyloid A protein OS=Bos taurus OX=9913 GN=M-SAA3.2 PE=3 SV=1	14	Untreated	cow 1	18.9127
984	F1MMW8	Serum amyloid A protein OS=Bos taurus OX=9913 GN=M-SAA3.2 PE=3 SV=1	14	Untreated	cow 2	16.4222
985	F1MMW8	Serum amyloid A protein OS=Bos taurus OX=9913 GN=M-SAA3.2 PE=3 SV=1	19	IL17	cow 1	21.4848
986	F1MMW8	Serum amyloid A protein OS=Bos taurus OX=9913 GN=M-SAA3.2 PE=3 SV=1	19	IL17	cow 2	19.6573
987	F1MMW8	Serum amyloid A protein OS=Bos taurus OX=9913 GN=M-SAA3.2 PE=3 SV=1	19	Untreated	cow 1	19.6941
988	F1MMW8	Serum amyloid A protein OS=Bos taurus OX=9913 GN=M-SAA3.2 PE=3 SV=1	19	Untreated	cow 2	18.5008
989	F1MMW8	Serum amyloid A protein OS=Bos taurus OX=9913 GN=M-SAA3.2 PE=3 SV=1	21	IL17	cow 1	20.5977
990	F1MMW8	Serum amyloid A protein OS=Bos taurus OX=9913 GN=M-SAA3.2 PE=3 SV=1	21	IL17	cow 2	18.7949
991	F1MMW8	Serum amyloid A protein OS=Bos taurus OX=9913 GN=M-SAA3.2 PE=3 SV=1	21	Untreated	cow 1	19.6257
992	F1MMW8	Serum amyloid A protein OS=Bos taurus OX=9913 GN=M-SAA3.2 PE=3 SV=1	21	Untreated	cow 2	16.0399
993	F1MND9	Collagen type IX alpha 1 chain OS=Bos taurus OX=9913 GN=COL9A1 PE=4 SV=2	10	IL17	cow 1	22.1039
994	F1MND9	Collagen type IX alpha 1 chain OS=Bos taurus OX=9913 GN=COL9A1 PE=4 SV=2	10	IL17	cow 2	23.4883
995	F1MND9	Collagen type IX alpha 1 chain OS=Bos taurus OX=9913 GN=COL9A1 PE=4 SV=2	10	Untreated	cow 1	21.8403
996	F1MND9	Collagen type IX alpha 1 chain OS=Bos taurus OX=9913 GN=COL9A1 PE=4 SV=2	10	Untreated	cow 2	23.8046
997	F1MND9	Collagen type IX alpha 1 chain OS=Bos taurus OX=9913 GN=COL9A1 PE=4 SV=2	14	IL17	cow 1	25.482
998	F1MND9	Collagen type IX alpha 1 chain OS=Bos taurus OX=9913 GN=COL9A1 PE=4 SV=2	14	IL17	cow 2	24.3586
999	F1MND9	Collagen type IX alpha 1 chain OS=Bos taurus OX=9913 GN=COL9A1 PE=4 SV=2	14	Untreated	cow 1	22.064
1000	F1MND9	Collagen type IX alpha 1 chain OS=Bos taurus OX=9913 GN=COL9A1 PE=4 SV=2	14	Untreated	cow 2	23.672
1001	F1MND9	Collagen type IX alpha 1 chain OS=Bos taurus OX=9913 GN=COL9A1 PE=4 SV=2	19	IL17	cow 1	25.2167
1002	F1MND9	Collagen type IX alpha 1 chain OS=Bos taurus OX=9913 GN=COL9A1 PE=4 SV=2	19	IL17	cow 2	25.2098
1003	F1MND9	Collagen type IX alpha 1 chain OS=Bos taurus OX=9913 GN=COL9A1 PE=4 SV=2	19	Untreated	cow 1	21.9894
1004	F1MND9	Collagen type IX alpha 1 chain OS=Bos taurus OX=9913 GN=COL9A1 PE=4 SV=2	19	Untreated	cow 2	23.3926
1005	F1MND9	Collagen type IX alpha 1 chain OS=Bos taurus OX=9913 GN=COL9A1 PE=4 SV=2	21	IL17	cow 1	25.452
1006	F1MND9	Collagen type IX alpha 1 chain OS=Bos taurus OX=9913 GN=COL9A1 PE=4 SV=2	21	IL17	cow 2	25.0423
1007	F1MND9	Collagen type IX alpha 1 chain OS=Bos taurus OX=9913 GN=COL9A1 PE=4 SV=2	21	Untreated	cow 1	20.715
1008	F1MND9	Collagen type IX alpha 1 chain OS=Bos taurus OX=9913 GN=COL9A1 PE=4 SV=2	21	Untreated	cow 2	23.6733
1009	F1MPE1	CD109 molecule OS=Bos taurus OX=9913 GN=CD109 PE=4 SV=2	10	IL17	cow 1	19.9859
1010	F1MPE1	CD109 molecule OS=Bos taurus OX=9913 GN=CD109 PE=4 SV=2	10	IL17	cow 2	19.815
1011	F1MPE1	CD109 molecule OS=Bos taurus OX=9913 GN=CD109 PE=4 SV=2	10	Untreated	cow 1	18.8964
1012	F1MPE1	CD109 molecule OS=Bos taurus OX=9913 GN=CD109 PE=4 SV=2	10	Untreated	cow 2	19.7011
1013	F1MPE1	CD109 molecule OS=Bos taurus OX=9913 GN=CD109 PE=4 SV=2	14	IL17	cow 1	18.2668
1014	F1MPE1	CD109 molecule OS=Bos taurus OX=9913 GN=CD109 PE=4 SV=2	14	IL17	cow 2	17.2595
1015	F1MPE1	CD109 molecule OS=Bos taurus OX=9913 GN=CD109 PE=4 SV=2	14	Untreated	cow 1	17.7038
1016	F1MPE1	CD109 molecule OS=Bos taurus OX=9913 GN=CD109 PE=4 SV=2	14	Untreated	cow 2	16.4279
1017	F1MPE1	CD109 molecule OS=Bos taurus OX=9913 GN=CD109 PE=4 SV=2	19	IL17	cow 1	17.7487
1018	F1MPE1	CD109 molecule OS=Bos taurus OX=9913 GN=CD109 PE=4 SV=2	19	IL17	cow 2	18.4028
1019	F1MPE1	CD109 molecule OS=Bos taurus OX=9913 GN=CD109 PE=4 SV=2	19	Untreated	cow 1	16.9423
1020	F1MPE1	CD109 molecule OS=Bos taurus OX=9913 GN=CD109 PE=4 SV=2	19	Untreated	cow 2	16.9468
1021	F1MPE1	CD109 molecule OS=Bos taurus OX=9913 GN=CD109 PE=4 SV=2	21	IL17	cow 1	15.6607
1022	F1MPE1	CD109 molecule OS=Bos taurus OX=9913 GN=CD109 PE=4 SV=2	21	IL17	cow 2	15.7203
1023	F1MPE1	CD109 molecule OS=Bos taurus OX=9913 GN=CD109 PE=4 SV=2	21	Untreated	cow 1	15.6426
1024	F1MPE1	CD109 molecule OS=Bos taurus OX=9913 GN=CD109 PE=4 SV=2	21	Untreated	cow 2	17.4498
1025	F1MRZ2	A disintegrin and metalloproteinase with thrombospondin motifs 5 OS=Bos taurus OX=9913 GN=ADAMTS5 PE=4 SV=1	10	IL17	cow 1	20.4974
1026	F1MRZ2	A disintegrin and metalloproteinase with thrombospondin motifs 5 OS=Bos taurus OX=9913 GN=ADAMTS5 PE=4 SV=1	10	IL17	cow 2	19.7449
1027	F1MRZ2	A disintegrin and metalloproteinase with thrombospondin motifs 5 OS=Bos taurus OX=9913 GN=ADAMTS5 PE=4 SV=1	10	Untreated	cow 1	11.2351
1028	F1MRZ2	A disintegrin and metalloproteinase with thrombospondin motifs 5 OS=Bos taurus OX=9913 GN=ADAMTS5 PE=4 SV=1	10	Untreated	cow 2	16.8873
1029	F1MRZ2	A disintegrin and metalloproteinase with thrombospondin motifs 5 OS=Bos taurus OX=9913 GN=ADAMTS5 PE=4 SV=1	14	IL17	cow 1	18.6749
1030	F1MRZ2	A disintegrin and metalloproteinase with thrombospondin motifs 5 OS=Bos taurus OX=9913 GN=ADAMTS5 PE=4 SV=1	14	IL17	cow 2	18.7021
1031	F1MRZ2	A disintegrin and metalloproteinase with thrombospondin motifs 5 OS=Bos taurus OX=9913 GN=ADAMTS5 PE=4 SV=1	14	Untreated	cow 1	12.7968
1032	F1MRZ2	A disintegrin and metalloproteinase with thrombospondin motifs 5 OS=Bos taurus OX=9913 GN=ADAMTS5 PE=4 SV=1	14	Untreated	cow 2	14.8067
1033	F1MRZ2	A disintegrin and metalloproteinase with thrombospondin motifs 5 OS=Bos taurus OX=9913 GN=ADAMTS5 PE=4 SV=1	19	IL17	cow 1	19.4126
1034	F1MRZ2	A disintegrin and metalloproteinase with thrombospondin motifs 5 OS=Bos taurus OX=9913 GN=ADAMTS5 PE=4 SV=1	19	IL17	cow 2	18.8803
1035	F1MRZ2	A disintegrin and metalloproteinase with thrombospondin motifs 5 OS=Bos taurus OX=9913 GN=ADAMTS5 PE=4 SV=1	19	Untreated	cow 1	11.6063
1036	F1MRZ2	A disintegrin and metalloproteinase with thrombospondin motifs 5 OS=Bos taurus OX=9913 GN=ADAMTS5 PE=4 SV=1	19	Untreated	cow 2	11.0145
1037	F1MRZ2	A disintegrin and metalloproteinase with thrombospondin motifs 5 OS=Bos taurus OX=9913 GN=ADAMTS5 PE=4 SV=1	21	IL17	cow 1	15.5203
1038	F1MRZ2	A disintegrin and metalloproteinase with thrombospondin motifs 5 OS=Bos taurus OX=9913 GN=ADAMTS5 PE=4 SV=1	21	IL17	cow 2	14.089
1039	F1MRZ2	A disintegrin and metalloproteinase with thrombospondin motifs 5 OS=Bos taurus OX=9913 GN=ADAMTS5 PE=4 SV=1	21	Untreated	cow 1	12.6
1040	F1MRZ2	A disintegrin and metalloproteinase with thrombospondin motifs 5 OS=Bos taurus OX=9913 GN=ADAMTS5 PE=4 SV=1	21	Untreated	cow 2	12.4273
1041	F1MRZ6	Tenascin C OS=Bos taurus OX=9913 GN=TNC PE=4 SV=2	10	IL17	cow 1	20.7837
1042	F1MRZ6	Tenascin C OS=Bos taurus OX=9913 GN=TNC PE=4 SV=2	10	IL17	cow 2	20.4647
1043	F1MRZ6	Tenascin C OS=Bos taurus OX=9913 GN=TNC PE=4 SV=2	10	Untreated	cow 1	18.2242
1044	F1MRZ6	Tenascin C OS=Bos taurus OX=9913 GN=TNC PE=4 SV=2	10	Untreated	cow 2	19.1145
1045	F1MRZ6	Tenascin C OS=Bos taurus OX=9913 GN=TNC PE=4 SV=2	14	IL17	cow 1	21.187
1046	F1MRZ6	Tenascin C OS=Bos taurus OX=9913 GN=TNC PE=4 SV=2	14	IL17	cow 2	16.2735
1047	F1MRZ6	Tenascin C OS=Bos taurus OX=9913 GN=TNC PE=4 SV=2	14	Untreated	cow 1	15.8606
1048	F1MRZ6	Tenascin C OS=Bos taurus OX=9913 GN=TNC PE=4 SV=2	14	Untreated	cow 2	15.4707
1049	F1MRZ6	Tenascin C OS=Bos taurus OX=9913 GN=TNC PE=4 SV=2	19	IL17	cow 1	20.9517
1050	F1MRZ6	Tenascin C OS=Bos taurus OX=9913 GN=TNC PE=4 SV=2	19	IL17	cow 2	19.8159
1051	F1MRZ6	Tenascin C OS=Bos taurus OX=9913 GN=TNC PE=4 SV=2	19	Untreated	cow 1	18.0833
1052	F1MRZ6	Tenascin C OS=Bos taurus OX=9913 GN=TNC PE=4 SV=2	19	Untreated	cow 2	18.6637
1053	F1MRZ6	Tenascin C OS=Bos taurus OX=9913 GN=TNC PE=4 SV=2	21	IL17	cow 1	21.3369
1054	F1MRZ6	Tenascin C OS=Bos taurus OX=9913 GN=TNC PE=4 SV=2	21	IL17	cow 2	20.013
1055	F1MRZ6	Tenascin C OS=Bos taurus OX=9913 GN=TNC PE=4 SV=2	21	Untreated	cow 1	14.898
1056	F1MRZ6	Tenascin C OS=Bos taurus OX=9913 GN=TNC PE=4 SV=2	21	Untreated	cow 2	15.7933
1057	F1MS32	Apolipoprotein D OS=Bos taurus OX=9913 GN=APOD PE=3 SV=2	10	IL17	cow 1	24.6673
1058	F1MS32	Apolipoprotein D OS=Bos taurus OX=9913 GN=APOD PE=3 SV=2	10	IL17	cow 2	24.4196
1059	F1MS32	Apolipoprotein D OS=Bos taurus OX=9913 GN=APOD PE=3 SV=2	10	Untreated	cow 1	22.548
1060	F1MS32	Apolipoprotein D OS=Bos taurus OX=9913 GN=APOD PE=3 SV=2	10	Untreated	cow 2	23.3488
1061	F1MS32	Apolipoprotein D OS=Bos taurus OX=9913 GN=APOD PE=3 SV=2	14	IL17	cow 1	23.5327
1062	F1MS32	Apolipoprotein D OS=Bos taurus OX=9913 GN=APOD PE=3 SV=2	14	IL17	cow 2	22.6174
1063	F1MS32	Apolipoprotein D OS=Bos taurus OX=9913 GN=APOD PE=3 SV=2	14	Untreated	cow 1	21.0776
1064	F1MS32	Apolipoprotein D OS=Bos taurus OX=9913 GN=APOD PE=3 SV=2	14	Untreated	cow 2	22.8686
1065	F1MS32	Apolipoprotein D OS=Bos taurus OX=9913 GN=APOD PE=3 SV=2	19	IL17	cow 1	22.6659
1066	F1MS32	Apolipoprotein D OS=Bos taurus OX=9913 GN=APOD PE=3 SV=2	19	IL17	cow 2	23.4071
1067	F1MS32	Apolipoprotein D OS=Bos taurus OX=9913 GN=APOD PE=3 SV=2	19	Untreated	cow 1	22.7296
1068	F1MS32	Apolipoprotein D OS=Bos taurus OX=9913 GN=APOD PE=3 SV=2	19	Untreated	cow 2	23.3663
1069	F1MS32	Apolipoprotein D OS=Bos taurus OX=9913 GN=APOD PE=3 SV=2	21	IL17	cow 1	22.7855
1070	F1MS32	Apolipoprotein D OS=Bos taurus OX=9913 GN=APOD PE=3 SV=2	21	IL17	cow 2	23.5214
1071	F1MS32	Apolipoprotein D OS=Bos taurus OX=9913 GN=APOD PE=3 SV=2	21	Untreated	cow 1	21.4329
1072	F1MS32	Apolipoprotein D OS=Bos taurus OX=9913 GN=APOD PE=3 SV=2	21	Untreated	cow 2	23.8309
1073	F1MSZ6	Antithrombin-III OS=Bos taurus OX=9913 GN=SERPINC1 PE=3 SV=1	10	IL17	cow 1	17.0345
1074	F1MSZ6	Antithrombin-III OS=Bos taurus OX=9913 GN=SERPINC1 PE=3 SV=1	10	IL17	cow 2	17.2827
1075	F1MSZ6	Antithrombin-III OS=Bos taurus OX=9913 GN=SERPINC1 PE=3 SV=1	10	Untreated	cow 1	16.6875
1076	F1MSZ6	Antithrombin-III OS=Bos taurus OX=9913 GN=SERPINC1 PE=3 SV=1	10	Untreated	cow 2	15.1051
1077	F1MSZ6	Antithrombin-III OS=Bos taurus OX=9913 GN=SERPINC1 PE=3 SV=1	14	IL17	cow 1	17.2791
1078	F1MSZ6	Antithrombin-III OS=Bos taurus OX=9913 GN=SERPINC1 PE=3 SV=1	14	IL17	cow 2	16.8813
1079	F1MSZ6	Antithrombin-III OS=Bos taurus OX=9913 GN=SERPINC1 PE=3 SV=1	14	Untreated	cow 1	19.14
1080	F1MSZ6	Antithrombin-III OS=Bos taurus OX=9913 GN=SERPINC1 PE=3 SV=1	14	Untreated	cow 2	13.9273
1081	F1MSZ6	Antithrombin-III OS=Bos taurus OX=9913 GN=SERPINC1 PE=3 SV=1	19	IL17	cow 1	18.2865
1082	F1MSZ6	Antithrombin-III OS=Bos taurus OX=9913 GN=SERPINC1 PE=3 SV=1	19	IL17	cow 2	18.3376
1083	F1MSZ6	Antithrombin-III OS=Bos taurus OX=9913 GN=SERPINC1 PE=3 SV=1	19	Untreated	cow 1	15.568
1084	F1MSZ6	Antithrombin-III OS=Bos taurus OX=9913 GN=SERPINC1 PE=3 SV=1	19	Untreated	cow 2	12.2822
1085	F1MSZ6	Antithrombin-III OS=Bos taurus OX=9913 GN=SERPINC1 PE=3 SV=1	21	IL17	cow 1	17.4121
1086	F1MSZ6	Antithrombin-III OS=Bos taurus OX=9913 GN=SERPINC1 PE=3 SV=1	21	IL17	cow 2	12.5595
1087	F1MSZ6	Antithrombin-III OS=Bos taurus OX=9913 GN=SERPINC1 PE=3 SV=1	21	Untreated	cow 1	14.5143
1088	F1MSZ6	Antithrombin-III OS=Bos taurus OX=9913 GN=SERPINC1 PE=3 SV=1	21	Untreated	cow 2	15.8829
1089	F1MT97	Matrix metalloproteinase OS=Bos taurus OX=9913 PE=3 SV=2	10	IL17	cow 1	23.2507
1090	F1MT97	Matrix metalloproteinase OS=Bos taurus OX=9913 PE=3 SV=2	10	IL17	cow 2	22.0535
1091	F1MT97	Matrix metalloproteinase OS=Bos taurus OX=9913 PE=3 SV=2	10	Untreated	cow 1	16.9929
1092	F1MT97	Matrix metalloproteinase OS=Bos taurus OX=9913 PE=3 SV=2	10	Untreated	cow 2	18.8294
1093	F1MT97	Matrix metalloproteinase OS=Bos taurus OX=9913 PE=3 SV=2	14	IL17	cow 1	22.3943
1094	F1MT97	Matrix metalloproteinase OS=Bos taurus OX=9913 PE=3 SV=2	14	IL17	cow 2	18.5517
1095	F1MT97	Matrix metalloproteinase OS=Bos taurus OX=9913 PE=3 SV=2	14	Untreated	cow 1	16.9261
1096	F1MT97	Matrix metalloproteinase OS=Bos taurus OX=9913 PE=3 SV=2	14	Untreated	cow 2	17.133
1097	F1MT97	Matrix metalloproteinase OS=Bos taurus OX=9913 PE=3 SV=2	19	IL17	cow 1	22.8466
1098	F1MT97	Matrix metalloproteinase OS=Bos taurus OX=9913 PE=3 SV=2	19	IL17	cow 2	20.2946
1099	F1MT97	Matrix metalloproteinase OS=Bos taurus OX=9913 PE=3 SV=2	19	Untreated	cow 1	19.8629
1100	F1MT97	Matrix metalloproteinase OS=Bos taurus OX=9913 PE=3 SV=2	19	Untreated	cow 2	16.6744
1101	F1MT97	Matrix metalloproteinase OS=Bos taurus OX=9913 PE=3 SV=2	21	IL17	cow 1	22.6241
1102	F1MT97	Matrix metalloproteinase OS=Bos taurus OX=9913 PE=3 SV=2	21	IL17	cow 2	22.2013
1103	F1MT97	Matrix metalloproteinase OS=Bos taurus OX=9913 PE=3 SV=2	21	Untreated	cow 1	16.2967
1104	F1MT97	Matrix metalloproteinase OS=Bos taurus OX=9913 PE=3 SV=2	21	Untreated	cow 2	17.2783
1105	F1MTX6	Matrix metalloproteinase OS=Bos taurus OX=9913 PE=3 SV=2	10	IL17	cow 1	25.8395
1106	F1MTX6	Matrix metalloproteinase OS=Bos taurus OX=9913 PE=3 SV=2	10	IL17	cow 2	24.5757
1107	F1MTX6	Matrix metalloproteinase OS=Bos taurus OX=9913 PE=3 SV=2	10	Untreated	cow 1	18.8901
1108	F1MTX6	Matrix metalloproteinase OS=Bos taurus OX=9913 PE=3 SV=2	10	Untreated	cow 2	18.5621
1109	F1MTX6	Matrix metalloproteinase OS=Bos taurus OX=9913 PE=3 SV=2	14	IL17	cow 1	25.149
1110	F1MTX6	Matrix metalloproteinase OS=Bos taurus OX=9913 PE=3 SV=2	14	IL17	cow 2	21.6983
1111	F1MTX6	Matrix metalloproteinase OS=Bos taurus OX=9913 PE=3 SV=2	14	Untreated	cow 1	18.1001
1112	F1MTX6	Matrix metalloproteinase OS=Bos taurus OX=9913 PE=3 SV=2	14	Untreated	cow 2	18.1818
1113	F1MTX6	Matrix metalloproteinase OS=Bos taurus OX=9913 PE=3 SV=2	19	IL17	cow 1	24.9516
1114	F1MTX6	Matrix metalloproteinase OS=Bos taurus OX=9913 PE=3 SV=2	19	IL17	cow 2	22.6601
1115	F1MTX6	Matrix metalloproteinase OS=Bos taurus OX=9913 PE=3 SV=2	19	Untreated	cow 1	17.9575
1116	F1MTX6	Matrix metalloproteinase OS=Bos taurus OX=9913 PE=3 SV=2	19	Untreated	cow 2	18.2724
1117	F1MTX6	Matrix metalloproteinase OS=Bos taurus OX=9913 PE=3 SV=2	21	IL17	cow 1	25.4617
1118	F1MTX6	Matrix metalloproteinase OS=Bos taurus OX=9913 PE=3 SV=2	21	IL17	cow 2	20.5934
1119	F1MTX6	Matrix metalloproteinase OS=Bos taurus OX=9913 PE=3 SV=2	21	Untreated	cow 1	18.1155
1120	F1MTX6	Matrix metalloproteinase OS=Bos taurus OX=9913 PE=3 SV=2	21	Untreated	cow 2	18.9812
1121	F1MUC5	Collagen type XV alpha 1 chain OS=Bos taurus OX=9913 GN=COL15A1 PE=4 SV=2	10	IL17	cow 1	23.1257
1122	F1MUC5	Collagen type XV alpha 1 chain OS=Bos taurus OX=9913 GN=COL15A1 PE=4 SV=2	10	IL17	cow 2	22.2768
1123	F1MUC5	Collagen type XV alpha 1 chain OS=Bos taurus OX=9913 GN=COL15A1 PE=4 SV=2	10	Untreated	cow 1	21.3619
1124	F1MUC5	Collagen type XV alpha 1 chain OS=Bos taurus OX=9913 GN=COL15A1 PE=4 SV=2	10	Untreated	cow 2	20.8546
1125	F1MUC5	Collagen type XV alpha 1 chain OS=Bos taurus OX=9913 GN=COL15A1 PE=4 SV=2	14	IL17	cow 1	24.0897
1126	F1MUC5	Collagen type XV alpha 1 chain OS=Bos taurus OX=9913 GN=COL15A1 PE=4 SV=2	14	IL17	cow 2	22.2676
1127	F1MUC5	Collagen type XV alpha 1 chain OS=Bos taurus OX=9913 GN=COL15A1 PE=4 SV=2	14	Untreated	cow 1	19.6673
1128	F1MUC5	Collagen type XV alpha 1 chain OS=Bos taurus OX=9913 GN=COL15A1 PE=4 SV=2	14	Untreated	cow 2	17.4989
1129	F1MUC5	Collagen type XV alpha 1 chain OS=Bos taurus OX=9913 GN=COL15A1 PE=4 SV=2	19	IL17	cow 1	21.2967
1130	F1MUC5	Collagen type XV alpha 1 chain OS=Bos taurus OX=9913 GN=COL15A1 PE=4 SV=2	19	IL17	cow 2	21.7751
1131	F1MUC5	Collagen type XV alpha 1 chain OS=Bos taurus OX=9913 GN=COL15A1 PE=4 SV=2	19	Untreated	cow 1	19.5762
1132	F1MUC5	Collagen type XV alpha 1 chain OS=Bos taurus OX=9913 GN=COL15A1 PE=4 SV=2	19	Untreated	cow 2	17.992
1133	F1MUC5	Collagen type XV alpha 1 chain OS=Bos taurus OX=9913 GN=COL15A1 PE=4 SV=2	21	IL17	cow 1	21.4508
1134	F1MUC5	Collagen type XV alpha 1 chain OS=Bos taurus OX=9913 GN=COL15A1 PE=4 SV=2	21	IL17	cow 2	19.7065
1135	F1MUC5	Collagen type XV alpha 1 chain OS=Bos taurus OX=9913 GN=COL15A1 PE=4 SV=2	21	Untreated	cow 1	19.5834
1136	F1MUC5	Collagen type XV alpha 1 chain OS=Bos taurus OX=9913 GN=COL15A1 PE=4 SV=2	21	Untreated	cow 2	18.0086
1137	F1MUK3	Insulin-like growth factor-binding protein 6 OS=Bos taurus OX=9913 GN=IGFBP6 PE=4 SV=1	10	IL17	cow 1	18.9297
1138	F1MUK3	Insulin-like growth factor-binding protein 6 OS=Bos taurus OX=9913 GN=IGFBP6 PE=4 SV=1	10	IL17	cow 2	20.3656
1139	F1MUK3	Insulin-like growth factor-binding protein 6 OS=Bos taurus OX=9913 GN=IGFBP6 PE=4 SV=1	10	Untreated	cow 1	17.9214
1140	F1MUK3	Insulin-like growth factor-binding protein 6 OS=Bos taurus OX=9913 GN=IGFBP6 PE=4 SV=1	10	Untreated	cow 2	17.8572
1141	F1MUK3	Insulin-like growth factor-binding protein 6 OS=Bos taurus OX=9913 GN=IGFBP6 PE=4 SV=1	14	IL17	cow 1	16.593
1142	F1MUK3	Insulin-like growth factor-binding protein 6 OS=Bos taurus OX=9913 GN=IGFBP6 PE=4 SV=1	14	IL17	cow 2	15.3457
1143	F1MUK3	Insulin-like growth factor-binding protein 6 OS=Bos taurus OX=9913 GN=IGFBP6 PE=4 SV=1	14	Untreated	cow 1	15.303
1144	F1MUK3	Insulin-like growth factor-binding protein 6 OS=Bos taurus OX=9913 GN=IGFBP6 PE=4 SV=1	14	Untreated	cow 2	14.9389
1145	F1MUK3	Insulin-like growth factor-binding protein 6 OS=Bos taurus OX=9913 GN=IGFBP6 PE=4 SV=1	19	IL17	cow 1	18.1058
1146	F1MUK3	Insulin-like growth factor-binding protein 6 OS=Bos taurus OX=9913 GN=IGFBP6 PE=4 SV=1	19	IL17	cow 2	16.9717
1147	F1MUK3	Insulin-like growth factor-binding protein 6 OS=Bos taurus OX=9913 GN=IGFBP6 PE=4 SV=1	19	Untreated	cow 1	14.9582
1148	F1MUK3	Insulin-like growth factor-binding protein 6 OS=Bos taurus OX=9913 GN=IGFBP6 PE=4 SV=1	19	Untreated	cow 2	14.6899
1149	F1MUK3	Insulin-like growth factor-binding protein 6 OS=Bos taurus OX=9913 GN=IGFBP6 PE=4 SV=1	21	IL17	cow 1	17.0808
1150	F1MUK3	Insulin-like growth factor-binding protein 6 OS=Bos taurus OX=9913 GN=IGFBP6 PE=4 SV=1	21	IL17	cow 2	15.3636
1151	F1MUK3	Insulin-like growth factor-binding protein 6 OS=Bos taurus OX=9913 GN=IGFBP6 PE=4 SV=1	21	Untreated	cow 1	15.224
1152	F1MUK3	Insulin-like growth factor-binding protein 6 OS=Bos taurus OX=9913 GN=IGFBP6 PE=4 SV=1	21	Untreated	cow 2	16.5492
1153	F1MXP8	Prosaposin OS=Bos taurus OX=9913 GN=PSAP PE=4 SV=2	10	IL17	cow 1	19.135
1154	F1MXP8	Prosaposin OS=Bos taurus OX=9913 GN=PSAP PE=4 SV=2	10	IL17	cow 2	17.0574
1155	F1MXP8	Prosaposin OS=Bos taurus OX=9913 GN=PSAP PE=4 SV=2	10	Untreated	cow 1	16.4674
1156	F1MXP8	Prosaposin OS=Bos taurus OX=9913 GN=PSAP PE=4 SV=2	10	Untreated	cow 2	14.6705
1157	F1MXP8	Prosaposin OS=Bos taurus OX=9913 GN=PSAP PE=4 SV=2	14	IL17	cow 1	18.7108
1158	F1MXP8	Prosaposin OS=Bos taurus OX=9913 GN=PSAP PE=4 SV=2	14	IL17	cow 2	12.7981
1159	F1MXP8	Prosaposin OS=Bos taurus OX=9913 GN=PSAP PE=4 SV=2	14	Untreated	cow 1	14.7706
1160	F1MXP8	Prosaposin OS=Bos taurus OX=9913 GN=PSAP PE=4 SV=2	14	Untreated	cow 2	12.7124
1161	F1MXP8	Prosaposin OS=Bos taurus OX=9913 GN=PSAP PE=4 SV=2	19	IL17	cow 1	18.4183
1162	F1MXP8	Prosaposin OS=Bos taurus OX=9913 GN=PSAP PE=4 SV=2	19	IL17	cow 2	18.2757
1163	F1MXP8	Prosaposin OS=Bos taurus OX=9913 GN=PSAP PE=4 SV=2	19	Untreated	cow 1	16.2746
1164	F1MXP8	Prosaposin OS=Bos taurus OX=9913 GN=PSAP PE=4 SV=2	19	Untreated	cow 2	13.7954
1165	F1MXP8	Prosaposin OS=Bos taurus OX=9913 GN=PSAP PE=4 SV=2	21	IL17	cow 1	18.9848
1166	F1MXP8	Prosaposin OS=Bos taurus OX=9913 GN=PSAP PE=4 SV=2	21	IL17	cow 2	16.0982
1167	F1MXP8	Prosaposin OS=Bos taurus OX=9913 GN=PSAP PE=4 SV=2	21	Untreated	cow 1	16.0207
1168	F1MXP8	Prosaposin OS=Bos taurus OX=9913 GN=PSAP PE=4 SV=2	21	Untreated	cow 2	16.1044
1169	F1MXR3	ADAMTS like 4 OS=Bos taurus OX=9913 GN=ADAMTSL4 PE=4 SV=1	10	IL17	cow 1	19.9332
1170	F1MXR3	ADAMTS like 4 OS=Bos taurus OX=9913 GN=ADAMTSL4 PE=4 SV=1	10	IL17	cow 2	21.8339
1171	F1MXR3	ADAMTS like 4 OS=Bos taurus OX=9913 GN=ADAMTSL4 PE=4 SV=1	10	Untreated	cow 1	16.7128
1172	F1MXR3	ADAMTS like 4 OS=Bos taurus OX=9913 GN=ADAMTSL4 PE=4 SV=1	10	Untreated	cow 2	16.5519
1173	F1MXR3	ADAMTS like 4 OS=Bos taurus OX=9913 GN=ADAMTSL4 PE=4 SV=1	14	IL17	cow 1	19.5011
1174	F1MXR3	ADAMTS like 4 OS=Bos taurus OX=9913 GN=ADAMTSL4 PE=4 SV=1	14	IL17	cow 2	21.2121
1175	F1MXR3	ADAMTS like 4 OS=Bos taurus OX=9913 GN=ADAMTSL4 PE=4 SV=1	14	Untreated	cow 1	14.3199
1176	F1MXR3	ADAMTS like 4 OS=Bos taurus OX=9913 GN=ADAMTSL4 PE=4 SV=1	14	Untreated	cow 2	12.0465
1177	F1MXR3	ADAMTS like 4 OS=Bos taurus OX=9913 GN=ADAMTSL4 PE=4 SV=1	19	IL17	cow 1	18.9813
1178	F1MXR3	ADAMTS like 4 OS=Bos taurus OX=9913 GN=ADAMTSL4 PE=4 SV=1	19	IL17	cow 2	19.0814
1179	F1MXR3	ADAMTS like 4 OS=Bos taurus OX=9913 GN=ADAMTSL4 PE=4 SV=1	19	Untreated	cow 1	15.6479
1180	F1MXR3	ADAMTS like 4 OS=Bos taurus OX=9913 GN=ADAMTSL4 PE=4 SV=1	19	Untreated	cow 2	14.9402
1181	F1MXR3	ADAMTS like 4 OS=Bos taurus OX=9913 GN=ADAMTSL4 PE=4 SV=1	21	IL17	cow 1	18.3834
1182	F1MXR3	ADAMTS like 4 OS=Bos taurus OX=9913 GN=ADAMTSL4 PE=4 SV=1	21	IL17	cow 2	19.5595
1183	F1MXR3	ADAMTS like 4 OS=Bos taurus OX=9913 GN=ADAMTSL4 PE=4 SV=1	21	Untreated	cow 1	14.0622
1184	F1MXR3	ADAMTS like 4 OS=Bos taurus OX=9913 GN=ADAMTSL4 PE=4 SV=1	21	Untreated	cow 2	12.5141
1185	F1MXS8	Collagen alpha-1(III) chain OS=Bos taurus OX=9913 GN=COL3A1 PE=4 SV=2	10	IL17	cow 1	23.9259
1186	F1MXS8	Collagen alpha-1(III) chain OS=Bos taurus OX=9913 GN=COL3A1 PE=4 SV=2	10	IL17	cow 2	23.5652
1187	F1MXS8	Collagen alpha-1(III) chain OS=Bos taurus OX=9913 GN=COL3A1 PE=4 SV=2	10	Untreated	cow 1	21.1029
1188	F1MXS8	Collagen alpha-1(III) chain OS=Bos taurus OX=9913 GN=COL3A1 PE=4 SV=2	10	Untreated	cow 2	23.353
1189	F1MXS8	Collagen alpha-1(III) chain OS=Bos taurus OX=9913 GN=COL3A1 PE=4 SV=2	14	IL17	cow 1	22.9246
1190	F1MXS8	Collagen alpha-1(III) chain OS=Bos taurus OX=9913 GN=COL3A1 PE=4 SV=2	14	IL17	cow 2	21.6933
1191	F1MXS8	Collagen alpha-1(III) chain OS=Bos taurus OX=9913 GN=COL3A1 PE=4 SV=2	14	Untreated	cow 1	19.449
1192	F1MXS8	Collagen alpha-1(III) chain OS=Bos taurus OX=9913 GN=COL3A1 PE=4 SV=2	14	Untreated	cow 2	20.3159
1193	F1MXS8	Collagen alpha-1(III) chain OS=Bos taurus OX=9913 GN=COL3A1 PE=4 SV=2	19	IL17	cow 1	21.798
1194	F1MXS8	Collagen alpha-1(III) chain OS=Bos taurus OX=9913 GN=COL3A1 PE=4 SV=2	19	IL17	cow 2	21.7124
1195	F1MXS8	Collagen alpha-1(III) chain OS=Bos taurus OX=9913 GN=COL3A1 PE=4 SV=2	19	Untreated	cow 1	19.0397
1196	F1MXS8	Collagen alpha-1(III) chain OS=Bos taurus OX=9913 GN=COL3A1 PE=4 SV=2	19	Untreated	cow 2	20.4062
1197	F1MXS8	Collagen alpha-1(III) chain OS=Bos taurus OX=9913 GN=COL3A1 PE=4 SV=2	21	IL17	cow 1	21.7815
1198	F1MXS8	Collagen alpha-1(III) chain OS=Bos taurus OX=9913 GN=COL3A1 PE=4 SV=2	21	IL17	cow 2	19.8765
1199	F1MXS8	Collagen alpha-1(III) chain OS=Bos taurus OX=9913 GN=COL3A1 PE=4 SV=2	21	Untreated	cow 1	18.1569
1200	F1MXS8	Collagen alpha-1(III) chain OS=Bos taurus OX=9913 GN=COL3A1 PE=4 SV=2	21	Untreated	cow 2	19.617
1201	F1MY84	Chondroitin sulfate proteoglycan 4 OS=Bos taurus OX=9913 GN=CSPG4 PE=4 SV=2	10	IL17	cow 1	21.8936
1202	F1MY84	Chondroitin sulfate proteoglycan 4 OS=Bos taurus OX=9913 GN=CSPG4 PE=4 SV=2	10	IL17	cow 2	19.7502
1203	F1MY84	Chondroitin sulfate proteoglycan 4 OS=Bos taurus OX=9913 GN=CSPG4 PE=4 SV=2	10	Untreated	cow 1	19.347
1204	F1MY84	Chondroitin sulfate proteoglycan 4 OS=Bos taurus OX=9913 GN=CSPG4 PE=4 SV=2	10	Untreated	cow 2	19.5916
1205	F1MY84	Chondroitin sulfate proteoglycan 4 OS=Bos taurus OX=9913 GN=CSPG4 PE=4 SV=2	14	IL17	cow 1	20.2183
1206	F1MY84	Chondroitin sulfate proteoglycan 4 OS=Bos taurus OX=9913 GN=CSPG4 PE=4 SV=2	14	IL17	cow 2	18.6374
1207	F1MY84	Chondroitin sulfate proteoglycan 4 OS=Bos taurus OX=9913 GN=CSPG4 PE=4 SV=2	14	Untreated	cow 1	16.5713
1208	F1MY84	Chondroitin sulfate proteoglycan 4 OS=Bos taurus OX=9913 GN=CSPG4 PE=4 SV=2	14	Untreated	cow 2	11.7182
1209	F1MY84	Chondroitin sulfate proteoglycan 4 OS=Bos taurus OX=9913 GN=CSPG4 PE=4 SV=2	19	IL17	cow 1	19.608
1210	F1MY84	Chondroitin sulfate proteoglycan 4 OS=Bos taurus OX=9913 GN=CSPG4 PE=4 SV=2	19	IL17	cow 2	19.9884
1211	F1MY84	Chondroitin sulfate proteoglycan 4 OS=Bos taurus OX=9913 GN=CSPG4 PE=4 SV=2	19	Untreated	cow 1	16.3936
1212	F1MY84	Chondroitin sulfate proteoglycan 4 OS=Bos taurus OX=9913 GN=CSPG4 PE=4 SV=2	19	Untreated	cow 2	17.2317
1213	F1MY84	Chondroitin sulfate proteoglycan 4 OS=Bos taurus OX=9913 GN=CSPG4 PE=4 SV=2	21	IL17	cow 1	19.7355
1214	F1MY84	Chondroitin sulfate proteoglycan 4 OS=Bos taurus OX=9913 GN=CSPG4 PE=4 SV=2	21	IL17	cow 2	15.9226
1215	F1MY84	Chondroitin sulfate proteoglycan 4 OS=Bos taurus OX=9913 GN=CSPG4 PE=4 SV=2	21	Untreated	cow 1	15.0457
1216	F1MY84	Chondroitin sulfate proteoglycan 4 OS=Bos taurus OX=9913 GN=CSPG4 PE=4 SV=2	21	Untreated	cow 2	16.529
1217	F1MYE4	Chondroadherin OS=Bos taurus OX=9913 GN=CHAD PE=4 SV=2	10	IL17	cow 1	26.2738
1218	F1MYE4	Chondroadherin OS=Bos taurus OX=9913 GN=CHAD PE=4 SV=2	10	IL17	cow 2	27.7237
1219	F1MYE4	Chondroadherin OS=Bos taurus OX=9913 GN=CHAD PE=4 SV=2	10	Untreated	cow 1	23.4487
1220	F1MYE4	Chondroadherin OS=Bos taurus OX=9913 GN=CHAD PE=4 SV=2	10	Untreated	cow 2	23.7904
1221	F1MYE4	Chondroadherin OS=Bos taurus OX=9913 GN=CHAD PE=4 SV=2	14	IL17	cow 1	25.6077
1222	F1MYE4	Chondroadherin OS=Bos taurus OX=9913 GN=CHAD PE=4 SV=2	14	IL17	cow 2	24.8674
1223	F1MYE4	Chondroadherin OS=Bos taurus OX=9913 GN=CHAD PE=4 SV=2	14	Untreated	cow 1	23.413
1224	F1MYE4	Chondroadherin OS=Bos taurus OX=9913 GN=CHAD PE=4 SV=2	14	Untreated	cow 2	20.6713
1225	F1MYE4	Chondroadherin OS=Bos taurus OX=9913 GN=CHAD PE=4 SV=2	19	IL17	cow 1	24.3156
1226	F1MYE4	Chondroadherin OS=Bos taurus OX=9913 GN=CHAD PE=4 SV=2	19	IL17	cow 2	26.3479
1227	F1MYE4	Chondroadherin OS=Bos taurus OX=9913 GN=CHAD PE=4 SV=2	19	Untreated	cow 1	23.268
1228	F1MYE4	Chondroadherin OS=Bos taurus OX=9913 GN=CHAD PE=4 SV=2	19	Untreated	cow 2	22.6818
1229	F1MYE4	Chondroadherin OS=Bos taurus OX=9913 GN=CHAD PE=4 SV=2	21	IL17	cow 1	23.9779
1230	F1MYE4	Chondroadherin OS=Bos taurus OX=9913 GN=CHAD PE=4 SV=2	21	IL17	cow 2	22.9426
1231	F1MYE4	Chondroadherin OS=Bos taurus OX=9913 GN=CHAD PE=4 SV=2	21	Untreated	cow 1	23.3605
1232	F1MYE4	Chondroadherin OS=Bos taurus OX=9913 GN=CHAD PE=4 SV=2	21	Untreated	cow 2	21.9125
1233	F1MYG5	Lamin A/C OS=Bos taurus OX=9913 GN=LMNA PE=1 SV=1	10	IL17	cow 1	20.9502
1234	F1MYG5	Lamin A/C OS=Bos taurus OX=9913 GN=LMNA PE=1 SV=1	10	IL17	cow 2	20.6953
1235	F1MYG5	Lamin A/C OS=Bos taurus OX=9913 GN=LMNA PE=1 SV=1	10	Untreated	cow 1	19.9762
1236	F1MYG5	Lamin A/C OS=Bos taurus OX=9913 GN=LMNA PE=1 SV=1	10	Untreated	cow 2	16.2017
1237	F1MYG5	Lamin A/C OS=Bos taurus OX=9913 GN=LMNA PE=1 SV=1	14	IL17	cow 1	19.4197
1238	F1MYG5	Lamin A/C OS=Bos taurus OX=9913 GN=LMNA PE=1 SV=1	14	IL17	cow 2	16.6686
1239	F1MYG5	Lamin A/C OS=Bos taurus OX=9913 GN=LMNA PE=1 SV=1	14	Untreated	cow 1	17.9041
1240	F1MYG5	Lamin A/C OS=Bos taurus OX=9913 GN=LMNA PE=1 SV=1	14	Untreated	cow 2	16.8925
1241	F1MYG5	Lamin A/C OS=Bos taurus OX=9913 GN=LMNA PE=1 SV=1	19	IL17	cow 1	18.9663
1242	F1MYG5	Lamin A/C OS=Bos taurus OX=9913 GN=LMNA PE=1 SV=1	19	IL17	cow 2	19.1991
1243	F1MYG5	Lamin A/C OS=Bos taurus OX=9913 GN=LMNA PE=1 SV=1	19	Untreated	cow 1	18.4244
1244	F1MYG5	Lamin A/C OS=Bos taurus OX=9913 GN=LMNA PE=1 SV=1	19	Untreated	cow 2	16.2143
1245	F1MYG5	Lamin A/C OS=Bos taurus OX=9913 GN=LMNA PE=1 SV=1	21	IL17	cow 1	17.7941
1246	F1MYG5	Lamin A/C OS=Bos taurus OX=9913 GN=LMNA PE=1 SV=1	21	IL17	cow 2	18.0073
1247	F1MYG5	Lamin A/C OS=Bos taurus OX=9913 GN=LMNA PE=1 SV=1	21	Untreated	cow 1	17.1597
1248	F1MYG5	Lamin A/C OS=Bos taurus OX=9913 GN=LMNA PE=1 SV=1	21	Untreated	cow 2	16.0927
1249	F1MYN5	Fibulin-1 OS=Bos taurus OX=9913 GN=FBLN1 PE=1 SV=2	10	IL17	cow 1	19.7274
1250	F1MYN5	Fibulin-1 OS=Bos taurus OX=9913 GN=FBLN1 PE=1 SV=2	10	IL17	cow 2	21.1819
1251	F1MYN5	Fibulin-1 OS=Bos taurus OX=9913 GN=FBLN1 PE=1 SV=2	10	Untreated	cow 1	18.8068
1252	F1MYN5	Fibulin-1 OS=Bos taurus OX=9913 GN=FBLN1 PE=1 SV=2	10	Untreated	cow 2	19.6752
1253	F1MYN5	Fibulin-1 OS=Bos taurus OX=9913 GN=FBLN1 PE=1 SV=2	14	IL17	cow 1	19.6789
1254	F1MYN5	Fibulin-1 OS=Bos taurus OX=9913 GN=FBLN1 PE=1 SV=2	14	IL17	cow 2	19.0837
1255	F1MYN5	Fibulin-1 OS=Bos taurus OX=9913 GN=FBLN1 PE=1 SV=2	14	Untreated	cow 1	16.3184
1256	F1MYN5	Fibulin-1 OS=Bos taurus OX=9913 GN=FBLN1 PE=1 SV=2	14	Untreated	cow 2	14.976
1257	F1MYN5	Fibulin-1 OS=Bos taurus OX=9913 GN=FBLN1 PE=1 SV=2	19	IL17	cow 1	19.2294
1258	F1MYN5	Fibulin-1 OS=Bos taurus OX=9913 GN=FBLN1 PE=1 SV=2	19	IL17	cow 2	19.1373
1259	F1MYN5	Fibulin-1 OS=Bos taurus OX=9913 GN=FBLN1 PE=1 SV=2	19	Untreated	cow 1	16.0692
1260	F1MYN5	Fibulin-1 OS=Bos taurus OX=9913 GN=FBLN1 PE=1 SV=2	19	Untreated	cow 2	18.3515
1261	F1MYN5	Fibulin-1 OS=Bos taurus OX=9913 GN=FBLN1 PE=1 SV=2	21	IL17	cow 1	19.7184
1262	F1MYN5	Fibulin-1 OS=Bos taurus OX=9913 GN=FBLN1 PE=1 SV=2	21	IL17	cow 2	18.1453
1263	F1MYN5	Fibulin-1 OS=Bos taurus OX=9913 GN=FBLN1 PE=1 SV=2	21	Untreated	cow 1	15.3921
1264	F1MYN5	Fibulin-1 OS=Bos taurus OX=9913 GN=FBLN1 PE=1 SV=2	21	Untreated	cow 2	17.5596
1265	F1MYX9	Uncharacterized protein OS=Bos taurus OX=9913 GN=LAMA4 PE=1 SV=2	10	IL17	cow 1	20.1491
1266	F1MYX9	Uncharacterized protein OS=Bos taurus OX=9913 GN=LAMA4 PE=1 SV=2	10	IL17	cow 2	19.9664
1267	F1MYX9	Uncharacterized protein OS=Bos taurus OX=9913 GN=LAMA4 PE=1 SV=2	10	Untreated	cow 1	17.2635
1268	F1MYX9	Uncharacterized protein OS=Bos taurus OX=9913 GN=LAMA4 PE=1 SV=2	10	Untreated	cow 2	16.8581
1269	F1MYX9	Uncharacterized protein OS=Bos taurus OX=9913 GN=LAMA4 PE=1 SV=2	14	IL17	cow 1	18.4929
1270	F1MYX9	Uncharacterized protein OS=Bos taurus OX=9913 GN=LAMA4 PE=1 SV=2	14	IL17	cow 2	16.005
1271	F1MYX9	Uncharacterized protein OS=Bos taurus OX=9913 GN=LAMA4 PE=1 SV=2	14	Untreated	cow 1	14.7641
1272	F1MYX9	Uncharacterized protein OS=Bos taurus OX=9913 GN=LAMA4 PE=1 SV=2	14	Untreated	cow 2	14.8737
1273	F1MYX9	Uncharacterized protein OS=Bos taurus OX=9913 GN=LAMA4 PE=1 SV=2	19	IL17	cow 1	18.2242
1274	F1MYX9	Uncharacterized protein OS=Bos taurus OX=9913 GN=LAMA4 PE=1 SV=2	19	IL17	cow 2	21.0104
1275	F1MYX9	Uncharacterized protein OS=Bos taurus OX=9913 GN=LAMA4 PE=1 SV=2	19	Untreated	cow 1	16.2278
1276	F1MYX9	Uncharacterized protein OS=Bos taurus OX=9913 GN=LAMA4 PE=1 SV=2	19	Untreated	cow 2	16.0618
1277	F1MYX9	Uncharacterized protein OS=Bos taurus OX=9913 GN=LAMA4 PE=1 SV=2	21	IL17	cow 1	18.5423
1278	F1MYX9	Uncharacterized protein OS=Bos taurus OX=9913 GN=LAMA4 PE=1 SV=2	21	IL17	cow 2	17.1107
1279	F1MYX9	Uncharacterized protein OS=Bos taurus OX=9913 GN=LAMA4 PE=1 SV=2	21	Untreated	cow 1	16.97
1280	F1MYX9	Uncharacterized protein OS=Bos taurus OX=9913 GN=LAMA4 PE=1 SV=2	21	Untreated	cow 2	17.4148
1281	F1MZ40	Growth arrest specific 6 OS=Bos taurus OX=9913 GN=GAS6 PE=4 SV=2	10	IL17	cow 1	20.8368
1282	F1MZ40	Growth arrest specific 6 OS=Bos taurus OX=9913 GN=GAS6 PE=4 SV=2	10	IL17	cow 2	21.2917
1283	F1MZ40	Growth arrest specific 6 OS=Bos taurus OX=9913 GN=GAS6 PE=4 SV=2	10	Untreated	cow 1	20.8674
1284	F1MZ40	Growth arrest specific 6 OS=Bos taurus OX=9913 GN=GAS6 PE=4 SV=2	10	Untreated	cow 2	18.849
1285	F1MZ40	Growth arrest specific 6 OS=Bos taurus OX=9913 GN=GAS6 PE=4 SV=2	14	IL17	cow 1	20.0143
1286	F1MZ40	Growth arrest specific 6 OS=Bos taurus OX=9913 GN=GAS6 PE=4 SV=2	14	IL17	cow 2	17.5397
1287	F1MZ40	Growth arrest specific 6 OS=Bos taurus OX=9913 GN=GAS6 PE=4 SV=2	14	Untreated	cow 1	19.3633
1288	F1MZ40	Growth arrest specific 6 OS=Bos taurus OX=9913 GN=GAS6 PE=4 SV=2	14	Untreated	cow 2	15.9519
1289	F1MZ40	Growth arrest specific 6 OS=Bos taurus OX=9913 GN=GAS6 PE=4 SV=2	19	IL17	cow 1	19.5177
1290	F1MZ40	Growth arrest specific 6 OS=Bos taurus OX=9913 GN=GAS6 PE=4 SV=2	19	IL17	cow 2	19.7856
1291	F1MZ40	Growth arrest specific 6 OS=Bos taurus OX=9913 GN=GAS6 PE=4 SV=2	19	Untreated	cow 1	18.9271
1292	F1MZ40	Growth arrest specific 6 OS=Bos taurus OX=9913 GN=GAS6 PE=4 SV=2	19	Untreated	cow 2	19.1163
1293	F1MZ40	Growth arrest specific 6 OS=Bos taurus OX=9913 GN=GAS6 PE=4 SV=2	21	IL17	cow 1	19.7555
1294	F1MZ40	Growth arrest specific 6 OS=Bos taurus OX=9913 GN=GAS6 PE=4 SV=2	21	IL17	cow 2	17.8311
1295	F1MZ40	Growth arrest specific 6 OS=Bos taurus OX=9913 GN=GAS6 PE=4 SV=2	21	Untreated	cow 1	19.0258
1296	F1MZ40	Growth arrest specific 6 OS=Bos taurus OX=9913 GN=GAS6 PE=4 SV=2	21	Untreated	cow 2	18.0398
1297	F1N0K0	Collagen alpha-1(XI) chain OS=Bos taurus OX=9913 GN=COL11A1 PE=4 SV=2	10	IL17	cow 1	24.8749
1298	F1N0K0	Collagen alpha-1(XI) chain OS=Bos taurus OX=9913 GN=COL11A1 PE=4 SV=2	10	IL17	cow 2	24.3735
1299	F1N0K0	Collagen alpha-1(XI) chain OS=Bos taurus OX=9913 GN=COL11A1 PE=4 SV=2	10	Untreated	cow 1	24.392
1300	F1N0K0	Collagen alpha-1(XI) chain OS=Bos taurus OX=9913 GN=COL11A1 PE=4 SV=2	10	Untreated	cow 2	24.1567
1301	F1N0K0	Collagen alpha-1(XI) chain OS=Bos taurus OX=9913 GN=COL11A1 PE=4 SV=2	14	IL17	cow 1	25.4001
1302	F1N0K0	Collagen alpha-1(XI) chain OS=Bos taurus OX=9913 GN=COL11A1 PE=4 SV=2	14	IL17	cow 2	21.5889
1303	F1N0K0	Collagen alpha-1(XI) chain OS=Bos taurus OX=9913 GN=COL11A1 PE=4 SV=2	14	Untreated	cow 1	22.4631
1304	F1N0K0	Collagen alpha-1(XI) chain OS=Bos taurus OX=9913 GN=COL11A1 PE=4 SV=2	14	Untreated	cow 2	18.9779
1305	F1N0K0	Collagen alpha-1(XI) chain OS=Bos taurus OX=9913 GN=COL11A1 PE=4 SV=2	19	IL17	cow 1	23.2266
1306	F1N0K0	Collagen alpha-1(XI) chain OS=Bos taurus OX=9913 GN=COL11A1 PE=4 SV=2	19	IL17	cow 2	24.0192
1307	F1N0K0	Collagen alpha-1(XI) chain OS=Bos taurus OX=9913 GN=COL11A1 PE=4 SV=2	19	Untreated	cow 1	22.3282
1308	F1N0K0	Collagen alpha-1(XI) chain OS=Bos taurus OX=9913 GN=COL11A1 PE=4 SV=2	19	Untreated	cow 2	22.0084
1309	F1N0K0	Collagen alpha-1(XI) chain OS=Bos taurus OX=9913 GN=COL11A1 PE=4 SV=2	21	IL17	cow 1	22.7272
1310	F1N0K0	Collagen alpha-1(XI) chain OS=Bos taurus OX=9913 GN=COL11A1 PE=4 SV=2	21	IL17	cow 2	22.4373
1311	F1N0K0	Collagen alpha-1(XI) chain OS=Bos taurus OX=9913 GN=COL11A1 PE=4 SV=2	21	Untreated	cow 1	21.6911
1312	F1N0K0	Collagen alpha-1(XI) chain OS=Bos taurus OX=9913 GN=COL11A1 PE=4 SV=2	21	Untreated	cow 2	20.1973
1313	F1N152	Serine protease HTRA1 OS=Bos taurus OX=9913 GN=HTRA1 PE=2 SV=1	10	IL17	cow 1	19.4382
1314	F1N152	Serine protease HTRA1 OS=Bos taurus OX=9913 GN=HTRA1 PE=2 SV=1	10	IL17	cow 2	22.304
1315	F1N152	Serine protease HTRA1 OS=Bos taurus OX=9913 GN=HTRA1 PE=2 SV=1	10	Untreated	cow 1	19.2757
1316	F1N152	Serine protease HTRA1 OS=Bos taurus OX=9913 GN=HTRA1 PE=2 SV=1	10	Untreated	cow 2	18.0923
1317	F1N152	Serine protease HTRA1 OS=Bos taurus OX=9913 GN=HTRA1 PE=2 SV=1	14	IL17	cow 1	19.4631
1318	F1N152	Serine protease HTRA1 OS=Bos taurus OX=9913 GN=HTRA1 PE=2 SV=1	14	IL17	cow 2	16.6819
1319	F1N152	Serine protease HTRA1 OS=Bos taurus OX=9913 GN=HTRA1 PE=2 SV=1	14	Untreated	cow 1	15.0447
1320	F1N152	Serine protease HTRA1 OS=Bos taurus OX=9913 GN=HTRA1 PE=2 SV=1	14	Untreated	cow 2	14.2674
1321	F1N152	Serine protease HTRA1 OS=Bos taurus OX=9913 GN=HTRA1 PE=2 SV=1	19	IL17	cow 1	18.5296
1322	F1N152	Serine protease HTRA1 OS=Bos taurus OX=9913 GN=HTRA1 PE=2 SV=1	19	IL17	cow 2	22.5619
1323	F1N152	Serine protease HTRA1 OS=Bos taurus OX=9913 GN=HTRA1 PE=2 SV=1	19	Untreated	cow 1	17.4066
1324	F1N152	Serine protease HTRA1 OS=Bos taurus OX=9913 GN=HTRA1 PE=2 SV=1	19	Untreated	cow 2	14.4547
1325	F1N152	Serine protease HTRA1 OS=Bos taurus OX=9913 GN=HTRA1 PE=2 SV=1	21	IL17	cow 1	18.8871
1326	F1N152	Serine protease HTRA1 OS=Bos taurus OX=9913 GN=HTRA1 PE=2 SV=1	21	IL17	cow 2	18.5396
1327	F1N152	Serine protease HTRA1 OS=Bos taurus OX=9913 GN=HTRA1 PE=2 SV=1	21	Untreated	cow 1	17.2736
1328	F1N152	Serine protease HTRA1 OS=Bos taurus OX=9913 GN=HTRA1 PE=2 SV=1	21	Untreated	cow 2	15.2841
1329	F1N1C7	AE binding protein 1 OS=Bos taurus OX=9913 GN=AEBP1 PE=4 SV=2	10	IL17	cow 1	19.6634
1330	F1N1C7	AE binding protein 1 OS=Bos taurus OX=9913 GN=AEBP1 PE=4 SV=2	10	IL17	cow 2	20.1089
1331	F1N1C7	AE binding protein 1 OS=Bos taurus OX=9913 GN=AEBP1 PE=4 SV=2	10	Untreated	cow 1	20.5271
1332	F1N1C7	AE binding protein 1 OS=Bos taurus OX=9913 GN=AEBP1 PE=4 SV=2	10	Untreated	cow 2	20.2154
1333	F1N1C7	AE binding protein 1 OS=Bos taurus OX=9913 GN=AEBP1 PE=4 SV=2	14	IL17	cow 1	18.3616
1334	F1N1C7	AE binding protein 1 OS=Bos taurus OX=9913 GN=AEBP1 PE=4 SV=2	14	IL17	cow 2	17.0562
1335	F1N1C7	AE binding protein 1 OS=Bos taurus OX=9913 GN=AEBP1 PE=4 SV=2	14	Untreated	cow 1	19.0535
1336	F1N1C7	AE binding protein 1 OS=Bos taurus OX=9913 GN=AEBP1 PE=4 SV=2	14	Untreated	cow 2	18.2879
1337	F1N1C7	AE binding protein 1 OS=Bos taurus OX=9913 GN=AEBP1 PE=4 SV=2	19	IL17	cow 1	20.8227
1338	F1N1C7	AE binding protein 1 OS=Bos taurus OX=9913 GN=AEBP1 PE=4 SV=2	19	IL17	cow 2	18.9302
1339	F1N1C7	AE binding protein 1 OS=Bos taurus OX=9913 GN=AEBP1 PE=4 SV=2	19	Untreated	cow 1	19.7508
1340	F1N1C7	AE binding protein 1 OS=Bos taurus OX=9913 GN=AEBP1 PE=4 SV=2	19	Untreated	cow 2	17.9829
1341	F1N1C7	AE binding protein 1 OS=Bos taurus OX=9913 GN=AEBP1 PE=4 SV=2	21	IL17	cow 1	20.2509
1342	F1N1C7	AE binding protein 1 OS=Bos taurus OX=9913 GN=AEBP1 PE=4 SV=2	21	IL17	cow 2	16.7028
1343	F1N1C7	AE binding protein 1 OS=Bos taurus OX=9913 GN=AEBP1 PE=4 SV=2	21	Untreated	cow 1	18.2513
1344	F1N1C7	AE binding protein 1 OS=Bos taurus OX=9913 GN=AEBP1 PE=4 SV=2	21	Untreated	cow 2	16.9362
1345	F1N1I6	Gelsolin OS=Bos taurus OX=9913 GN=GSN PE=1 SV=1	10	IL17	cow 1	22.1174
1346	F1N1I6	Gelsolin OS=Bos taurus OX=9913 GN=GSN PE=1 SV=1	10	IL17	cow 2	22.9708
1347	F1N1I6	Gelsolin OS=Bos taurus OX=9913 GN=GSN PE=1 SV=1	10	Untreated	cow 1	22.6636
1348	F1N1I6	Gelsolin OS=Bos taurus OX=9913 GN=GSN PE=1 SV=1	10	Untreated	cow 2	21.6234
1349	F1N1I6	Gelsolin OS=Bos taurus OX=9913 GN=GSN PE=1 SV=1	14	IL17	cow 1	20.9651
1350	F1N1I6	Gelsolin OS=Bos taurus OX=9913 GN=GSN PE=1 SV=1	14	IL17	cow 2	20.2255
1351	F1N1I6	Gelsolin OS=Bos taurus OX=9913 GN=GSN PE=1 SV=1	14	Untreated	cow 1	20.8354
1352	F1N1I6	Gelsolin OS=Bos taurus OX=9913 GN=GSN PE=1 SV=1	14	Untreated	cow 2	18.7131
1353	F1N1I6	Gelsolin OS=Bos taurus OX=9913 GN=GSN PE=1 SV=1	19	IL17	cow 1	20.7328
1354	F1N1I6	Gelsolin OS=Bos taurus OX=9913 GN=GSN PE=1 SV=1	19	IL17	cow 2	20.8657
1355	F1N1I6	Gelsolin OS=Bos taurus OX=9913 GN=GSN PE=1 SV=1	19	Untreated	cow 1	20.5638
1356	F1N1I6	Gelsolin OS=Bos taurus OX=9913 GN=GSN PE=1 SV=1	19	Untreated	cow 2	20.0826
1357	F1N1I6	Gelsolin OS=Bos taurus OX=9913 GN=GSN PE=1 SV=1	21	IL17	cow 1	20.602
1358	F1N1I6	Gelsolin OS=Bos taurus OX=9913 GN=GSN PE=1 SV=1	21	IL17	cow 2	19.1237
1359	F1N1I6	Gelsolin OS=Bos taurus OX=9913 GN=GSN PE=1 SV=1	21	Untreated	cow 1	19.4437
1360	F1N1I6	Gelsolin OS=Bos taurus OX=9913 GN=GSN PE=1 SV=1	21	Untreated	cow 2	18.4558
1361	F1N1W3	Thrombospondin-2 OS=Bos taurus OX=9913 GN=THBS2 PE=4 SV=1	10	IL17	cow 1	19.2429
1362	F1N1W3	Thrombospondin-2 OS=Bos taurus OX=9913 GN=THBS2 PE=4 SV=1	10	IL17	cow 2	21.1523
1363	F1N1W3	Thrombospondin-2 OS=Bos taurus OX=9913 GN=THBS2 PE=4 SV=1	10	Untreated	cow 1	16.8363
1364	F1N1W3	Thrombospondin-2 OS=Bos taurus OX=9913 GN=THBS2 PE=4 SV=1	10	Untreated	cow 2	15.7303
1365	F1N1W3	Thrombospondin-2 OS=Bos taurus OX=9913 GN=THBS2 PE=4 SV=1	14	IL17	cow 1	20.8629
1366	F1N1W3	Thrombospondin-2 OS=Bos taurus OX=9913 GN=THBS2 PE=4 SV=1	14	IL17	cow 2	19.538
1367	F1N1W3	Thrombospondin-2 OS=Bos taurus OX=9913 GN=THBS2 PE=4 SV=1	14	Untreated	cow 1	19.0114
1368	F1N1W3	Thrombospondin-2 OS=Bos taurus OX=9913 GN=THBS2 PE=4 SV=1	14	Untreated	cow 2	17.8405
1369	F1N1W3	Thrombospondin-2 OS=Bos taurus OX=9913 GN=THBS2 PE=4 SV=1	19	IL17	cow 1	18.5004
1370	F1N1W3	Thrombospondin-2 OS=Bos taurus OX=9913 GN=THBS2 PE=4 SV=1	19	IL17	cow 2	18.2153
1371	F1N1W3	Thrombospondin-2 OS=Bos taurus OX=9913 GN=THBS2 PE=4 SV=1	19	Untreated	cow 1	17.4584
1372	F1N1W3	Thrombospondin-2 OS=Bos taurus OX=9913 GN=THBS2 PE=4 SV=1	19	Untreated	cow 2	16.4081
1373	F1N1W3	Thrombospondin-2 OS=Bos taurus OX=9913 GN=THBS2 PE=4 SV=1	21	IL17	cow 1	19.4398
1374	F1N1W3	Thrombospondin-2 OS=Bos taurus OX=9913 GN=THBS2 PE=4 SV=1	21	IL17	cow 2	16.4389
1375	F1N1W3	Thrombospondin-2 OS=Bos taurus OX=9913 GN=THBS2 PE=4 SV=1	21	Untreated	cow 1	17.0408
1376	F1N1W3	Thrombospondin-2 OS=Bos taurus OX=9913 GN=THBS2 PE=4 SV=1	21	Untreated	cow 2	17.5246
1377	F1N211	Xylosyltransferase 1 OS=Bos taurus OX=9913 GN=XYLT1 PE=4 SV=2	10	IL17	cow 1	20.1023
1378	F1N211	Xylosyltransferase 1 OS=Bos taurus OX=9913 GN=XYLT1 PE=4 SV=2	10	IL17	cow 2	19.2648
1379	F1N211	Xylosyltransferase 1 OS=Bos taurus OX=9913 GN=XYLT1 PE=4 SV=2	10	Untreated	cow 1	19.4954
1380	F1N211	Xylosyltransferase 1 OS=Bos taurus OX=9913 GN=XYLT1 PE=4 SV=2	10	Untreated	cow 2	19.7447
1381	F1N211	Xylosyltransferase 1 OS=Bos taurus OX=9913 GN=XYLT1 PE=4 SV=2	14	IL17	cow 1	16.9465
1382	F1N211	Xylosyltransferase 1 OS=Bos taurus OX=9913 GN=XYLT1 PE=4 SV=2	14	IL17	cow 2	18.7737
1383	F1N211	Xylosyltransferase 1 OS=Bos taurus OX=9913 GN=XYLT1 PE=4 SV=2	14	Untreated	cow 1	14.2293
1384	F1N211	Xylosyltransferase 1 OS=Bos taurus OX=9913 GN=XYLT1 PE=4 SV=2	14	Untreated	cow 2	16.4187
1385	F1N211	Xylosyltransferase 1 OS=Bos taurus OX=9913 GN=XYLT1 PE=4 SV=2	19	IL17	cow 1	16.5355
1386	F1N211	Xylosyltransferase 1 OS=Bos taurus OX=9913 GN=XYLT1 PE=4 SV=2	19	IL17	cow 2	17.1741
1387	F1N211	Xylosyltransferase 1 OS=Bos taurus OX=9913 GN=XYLT1 PE=4 SV=2	19	Untreated	cow 1	15.4646
1388	F1N211	Xylosyltransferase 1 OS=Bos taurus OX=9913 GN=XYLT1 PE=4 SV=2	19	Untreated	cow 2	16.9615
1389	F1N211	Xylosyltransferase 1 OS=Bos taurus OX=9913 GN=XYLT1 PE=4 SV=2	21	IL17	cow 1	15.98
1390	F1N211	Xylosyltransferase 1 OS=Bos taurus OX=9913 GN=XYLT1 PE=4 SV=2	21	IL17	cow 2	15.8856
1391	F1N211	Xylosyltransferase 1 OS=Bos taurus OX=9913 GN=XYLT1 PE=4 SV=2	21	Untreated	cow 1	15.4517
1392	F1N211	Xylosyltransferase 1 OS=Bos taurus OX=9913 GN=XYLT1 PE=4 SV=2	21	Untreated	cow 2	15.8405
1393	F1N2Y2	Collagen type V alpha 2 chain OS=Bos taurus OX=9913 GN=COL5A2 PE=4 SV=2	10	IL17	cow 1	18.8667
1394	F1N2Y2	Collagen type V alpha 2 chain OS=Bos taurus OX=9913 GN=COL5A2 PE=4 SV=2	10	IL17	cow 2	19.2314
1395	F1N2Y2	Collagen type V alpha 2 chain OS=Bos taurus OX=9913 GN=COL5A2 PE=4 SV=2	10	Untreated	cow 1	19.0736
1396	F1N2Y2	Collagen type V alpha 2 chain OS=Bos taurus OX=9913 GN=COL5A2 PE=4 SV=2	10	Untreated	cow 2	21.2073
1397	F1N2Y2	Collagen type V alpha 2 chain OS=Bos taurus OX=9913 GN=COL5A2 PE=4 SV=2	14	IL17	cow 1	19.611
1398	F1N2Y2	Collagen type V alpha 2 chain OS=Bos taurus OX=9913 GN=COL5A2 PE=4 SV=2	14	IL17	cow 2	18.7785
1399	F1N2Y2	Collagen type V alpha 2 chain OS=Bos taurus OX=9913 GN=COL5A2 PE=4 SV=2	14	Untreated	cow 1	18.2074
1400	F1N2Y2	Collagen type V alpha 2 chain OS=Bos taurus OX=9913 GN=COL5A2 PE=4 SV=2	14	Untreated	cow 2	13.8538
1401	F1N2Y2	Collagen type V alpha 2 chain OS=Bos taurus OX=9913 GN=COL5A2 PE=4 SV=2	19	IL17	cow 1	17.0895
1402	F1N2Y2	Collagen type V alpha 2 chain OS=Bos taurus OX=9913 GN=COL5A2 PE=4 SV=2	19	IL17	cow 2	17.5758
1403	F1N2Y2	Collagen type V alpha 2 chain OS=Bos taurus OX=9913 GN=COL5A2 PE=4 SV=2	19	Untreated	cow 1	16.714
1404	F1N2Y2	Collagen type V alpha 2 chain OS=Bos taurus OX=9913 GN=COL5A2 PE=4 SV=2	19	Untreated	cow 2	17.2976
1405	F1N2Y2	Collagen type V alpha 2 chain OS=Bos taurus OX=9913 GN=COL5A2 PE=4 SV=2	21	IL17	cow 1	18.2008
1406	F1N2Y2	Collagen type V alpha 2 chain OS=Bos taurus OX=9913 GN=COL5A2 PE=4 SV=2	21	IL17	cow 2	17.1805
1407	F1N2Y2	Collagen type V alpha 2 chain OS=Bos taurus OX=9913 GN=COL5A2 PE=4 SV=2	21	Untreated	cow 1	17.3649
1408	F1N2Y2	Collagen type V alpha 2 chain OS=Bos taurus OX=9913 GN=COL5A2 PE=4 SV=2	21	Untreated	cow 2	15.4078
1409	F1N368	Aggrecan core protein OS=Bos taurus OX=9913 GN=ACAN PE=4 SV=2	10	IL17	cow 1	29.779
1410	F1N368	Aggrecan core protein OS=Bos taurus OX=9913 GN=ACAN PE=4 SV=2	10	IL17	cow 2	29.5478
1411	F1N368	Aggrecan core protein OS=Bos taurus OX=9913 GN=ACAN PE=4 SV=2	10	Untreated	cow 1	27.181
1412	F1N368	Aggrecan core protein OS=Bos taurus OX=9913 GN=ACAN PE=4 SV=2	10	Untreated	cow 2	27.949
1413	F1N368	Aggrecan core protein OS=Bos taurus OX=9913 GN=ACAN PE=4 SV=2	14	IL17	cow 1	27.5512
1414	F1N368	Aggrecan core protein OS=Bos taurus OX=9913 GN=ACAN PE=4 SV=2	14	IL17	cow 2	26.0301
1415	F1N368	Aggrecan core protein OS=Bos taurus OX=9913 GN=ACAN PE=4 SV=2	14	Untreated	cow 1	26.2287
1416	F1N368	Aggrecan core protein OS=Bos taurus OX=9913 GN=ACAN PE=4 SV=2	14	Untreated	cow 2	25.0437
1417	F1N368	Aggrecan core protein OS=Bos taurus OX=9913 GN=ACAN PE=4 SV=2	19	IL17	cow 1	24.991
1418	F1N368	Aggrecan core protein OS=Bos taurus OX=9913 GN=ACAN PE=4 SV=2	19	IL17	cow 2	25.0804
1419	F1N368	Aggrecan core protein OS=Bos taurus OX=9913 GN=ACAN PE=4 SV=2	19	Untreated	cow 1	26.8551
1420	F1N368	Aggrecan core protein OS=Bos taurus OX=9913 GN=ACAN PE=4 SV=2	19	Untreated	cow 2	27.3265
1421	F1N368	Aggrecan core protein OS=Bos taurus OX=9913 GN=ACAN PE=4 SV=2	21	IL17	cow 1	24.1979
1422	F1N368	Aggrecan core protein OS=Bos taurus OX=9913 GN=ACAN PE=4 SV=2	21	IL17	cow 2	23.6396
1423	F1N368	Aggrecan core protein OS=Bos taurus OX=9913 GN=ACAN PE=4 SV=2	21	Untreated	cow 1	25.8098
1424	F1N368	Aggrecan core protein OS=Bos taurus OX=9913 GN=ACAN PE=4 SV=2	21	Untreated	cow 2	25.52
1425	F1N3A1	Thrombospondin-1 OS=Bos taurus OX=9913 GN=THBS1 PE=4 SV=1	10	IL17	cow 1	24.2676
1426	F1N3A1	Thrombospondin-1 OS=Bos taurus OX=9913 GN=THBS1 PE=4 SV=1	10	IL17	cow 2	25.1238
1427	F1N3A1	Thrombospondin-1 OS=Bos taurus OX=9913 GN=THBS1 PE=4 SV=1	10	Untreated	cow 1	23.5054
1428	F1N3A1	Thrombospondin-1 OS=Bos taurus OX=9913 GN=THBS1 PE=4 SV=1	10	Untreated	cow 2	22.0171
1429	F1N3A1	Thrombospondin-1 OS=Bos taurus OX=9913 GN=THBS1 PE=4 SV=1	14	IL17	cow 1	23.8398
1430	F1N3A1	Thrombospondin-1 OS=Bos taurus OX=9913 GN=THBS1 PE=4 SV=1	14	IL17	cow 2	22.145
1431	F1N3A1	Thrombospondin-1 OS=Bos taurus OX=9913 GN=THBS1 PE=4 SV=1	14	Untreated	cow 1	22.1292
1432	F1N3A1	Thrombospondin-1 OS=Bos taurus OX=9913 GN=THBS1 PE=4 SV=1	14	Untreated	cow 2	19.4255
1433	F1N3A1	Thrombospondin-1 OS=Bos taurus OX=9913 GN=THBS1 PE=4 SV=1	19	IL17	cow 1	23.4985
1434	F1N3A1	Thrombospondin-1 OS=Bos taurus OX=9913 GN=THBS1 PE=4 SV=1	19	IL17	cow 2	23.5884
1435	F1N3A1	Thrombospondin-1 OS=Bos taurus OX=9913 GN=THBS1 PE=4 SV=1	19	Untreated	cow 1	22.4401
1436	F1N3A1	Thrombospondin-1 OS=Bos taurus OX=9913 GN=THBS1 PE=4 SV=1	19	Untreated	cow 2	21.2135
1437	F1N3A1	Thrombospondin-1 OS=Bos taurus OX=9913 GN=THBS1 PE=4 SV=1	21	IL17	cow 1	23.6361
1438	F1N3A1	Thrombospondin-1 OS=Bos taurus OX=9913 GN=THBS1 PE=4 SV=1	21	IL17	cow 2	21.8388
1439	F1N3A1	Thrombospondin-1 OS=Bos taurus OX=9913 GN=THBS1 PE=4 SV=1	21	Untreated	cow 1	20.917
1440	F1N3A1	Thrombospondin-1 OS=Bos taurus OX=9913 GN=THBS1 PE=4 SV=1	21	Untreated	cow 2	19.3236
1441	F1N3H1	Calumenin OS=Bos taurus OX=9913 GN=CALU PE=1 SV=1	10	IL17	cow 1	19.2584
1442	F1N3H1	Calumenin OS=Bos taurus OX=9913 GN=CALU PE=1 SV=1	10	IL17	cow 2	19.8579
1443	F1N3H1	Calumenin OS=Bos taurus OX=9913 GN=CALU PE=1 SV=1	10	Untreated	cow 1	18.8223
1444	F1N3H1	Calumenin OS=Bos taurus OX=9913 GN=CALU PE=1 SV=1	10	Untreated	cow 2	19.2124
1445	F1N3H1	Calumenin OS=Bos taurus OX=9913 GN=CALU PE=1 SV=1	14	IL17	cow 1	19.2853
1446	F1N3H1	Calumenin OS=Bos taurus OX=9913 GN=CALU PE=1 SV=1	14	IL17	cow 2	15.5771
1447	F1N3H1	Calumenin OS=Bos taurus OX=9913 GN=CALU PE=1 SV=1	14	Untreated	cow 1	17.4613
1448	F1N3H1	Calumenin OS=Bos taurus OX=9913 GN=CALU PE=1 SV=1	14	Untreated	cow 2	16.4578
1449	F1N3H1	Calumenin OS=Bos taurus OX=9913 GN=CALU PE=1 SV=1	19	IL17	cow 1	17.8254
1450	F1N3H1	Calumenin OS=Bos taurus OX=9913 GN=CALU PE=1 SV=1	19	IL17	cow 2	19.1853
1451	F1N3H1	Calumenin OS=Bos taurus OX=9913 GN=CALU PE=1 SV=1	19	Untreated	cow 1	15.6006
1452	F1N3H1	Calumenin OS=Bos taurus OX=9913 GN=CALU PE=1 SV=1	19	Untreated	cow 2	16.126
1453	F1N3H1	Calumenin OS=Bos taurus OX=9913 GN=CALU PE=1 SV=1	21	IL17	cow 1	17.5337
1454	F1N3H1	Calumenin OS=Bos taurus OX=9913 GN=CALU PE=1 SV=1	21	IL17	cow 2	16.0286
1455	F1N3H1	Calumenin OS=Bos taurus OX=9913 GN=CALU PE=1 SV=1	21	Untreated	cow 1	16.7801
1456	F1N3H1	Calumenin OS=Bos taurus OX=9913 GN=CALU PE=1 SV=1	21	Untreated	cow 2	17.7062
1457	F1N3L5	ABI family member 3 binding protein OS=Bos taurus OX=9913 GN=ABI3BP PE=4 SV=2	10	IL17	cow 1	22.9588
1458	F1N3L5	ABI family member 3 binding protein OS=Bos taurus OX=9913 GN=ABI3BP PE=4 SV=2	10	IL17	cow 2	22.9647
1459	F1N3L5	ABI family member 3 binding protein OS=Bos taurus OX=9913 GN=ABI3BP PE=4 SV=2	10	Untreated	cow 1	21.4185
1460	F1N3L5	ABI family member 3 binding protein OS=Bos taurus OX=9913 GN=ABI3BP PE=4 SV=2	10	Untreated	cow 2	21.0408
1461	F1N3L5	ABI family member 3 binding protein OS=Bos taurus OX=9913 GN=ABI3BP PE=4 SV=2	14	IL17	cow 1	21.5932
1462	F1N3L5	ABI family member 3 binding protein OS=Bos taurus OX=9913 GN=ABI3BP PE=4 SV=2	14	IL17	cow 2	22.5271
1463	F1N3L5	ABI family member 3 binding protein OS=Bos taurus OX=9913 GN=ABI3BP PE=4 SV=2	14	Untreated	cow 1	18.8895
1464	F1N3L5	ABI family member 3 binding protein OS=Bos taurus OX=9913 GN=ABI3BP PE=4 SV=2	14	Untreated	cow 2	21.1166
1465	F1N3L5	ABI family member 3 binding protein OS=Bos taurus OX=9913 GN=ABI3BP PE=4 SV=2	19	IL17	cow 1	19.5037
1466	F1N3L5	ABI family member 3 binding protein OS=Bos taurus OX=9913 GN=ABI3BP PE=4 SV=2	19	IL17	cow 2	21.1855
1467	F1N3L5	ABI family member 3 binding protein OS=Bos taurus OX=9913 GN=ABI3BP PE=4 SV=2	19	Untreated	cow 1	19.4136
1468	F1N3L5	ABI family member 3 binding protein OS=Bos taurus OX=9913 GN=ABI3BP PE=4 SV=2	19	Untreated	cow 2	19.168
1469	F1N3L5	ABI family member 3 binding protein OS=Bos taurus OX=9913 GN=ABI3BP PE=4 SV=2	21	IL17	cow 1	20.1985
1470	F1N3L5	ABI family member 3 binding protein OS=Bos taurus OX=9913 GN=ABI3BP PE=4 SV=2	21	IL17	cow 2	19.8196
1471	F1N3L5	ABI family member 3 binding protein OS=Bos taurus OX=9913 GN=ABI3BP PE=4 SV=2	21	Untreated	cow 1	19.124
1472	F1N3L5	ABI family member 3 binding protein OS=Bos taurus OX=9913 GN=ABI3BP PE=4 SV=2	21	Untreated	cow 2	18.1493
1473	F1N401	Collagen alpha-1(XII) chain OS=Bos taurus OX=9913 GN=COL12A1 PE=4 SV=2	10	IL17	cow 1	26.1181
1474	F1N401	Collagen alpha-1(XII) chain OS=Bos taurus OX=9913 GN=COL12A1 PE=4 SV=2	10	IL17	cow 2	26.593
1475	F1N401	Collagen alpha-1(XII) chain OS=Bos taurus OX=9913 GN=COL12A1 PE=4 SV=2	10	Untreated	cow 1	23.7172
1476	F1N401	Collagen alpha-1(XII) chain OS=Bos taurus OX=9913 GN=COL12A1 PE=4 SV=2	10	Untreated	cow 2	23.1598
1477	F1N401	Collagen alpha-1(XII) chain OS=Bos taurus OX=9913 GN=COL12A1 PE=4 SV=2	14	IL17	cow 1	26.2076
1478	F1N401	Collagen alpha-1(XII) chain OS=Bos taurus OX=9913 GN=COL12A1 PE=4 SV=2	14	IL17	cow 2	21.7718
1479	F1N401	Collagen alpha-1(XII) chain OS=Bos taurus OX=9913 GN=COL12A1 PE=4 SV=2	14	Untreated	cow 1	22.153
1480	F1N401	Collagen alpha-1(XII) chain OS=Bos taurus OX=9913 GN=COL12A1 PE=4 SV=2	14	Untreated	cow 2	20.7213
1481	F1N401	Collagen alpha-1(XII) chain OS=Bos taurus OX=9913 GN=COL12A1 PE=4 SV=2	19	IL17	cow 1	25.4747
1482	F1N401	Collagen alpha-1(XII) chain OS=Bos taurus OX=9913 GN=COL12A1 PE=4 SV=2	19	IL17	cow 2	25.3387
1483	F1N401	Collagen alpha-1(XII) chain OS=Bos taurus OX=9913 GN=COL12A1 PE=4 SV=2	19	Untreated	cow 1	23.1365
1484	F1N401	Collagen alpha-1(XII) chain OS=Bos taurus OX=9913 GN=COL12A1 PE=4 SV=2	19	Untreated	cow 2	21.0747
1485	F1N401	Collagen alpha-1(XII) chain OS=Bos taurus OX=9913 GN=COL12A1 PE=4 SV=2	21	IL17	cow 1	25.2025
1486	F1N401	Collagen alpha-1(XII) chain OS=Bos taurus OX=9913 GN=COL12A1 PE=4 SV=2	21	IL17	cow 2	23.0219
1487	F1N401	Collagen alpha-1(XII) chain OS=Bos taurus OX=9913 GN=COL12A1 PE=4 SV=2	21	Untreated	cow 1	22.5803
1488	F1N401	Collagen alpha-1(XII) chain OS=Bos taurus OX=9913 GN=COL12A1 PE=4 SV=2	21	Untreated	cow 2	20.6702
1489	F1N430	Metalloproteinase inhibitor 2 OS=Bos taurus OX=9913 GN=TIMP2 PE=4 SV=1	10	IL17	cow 1	20.8244
1490	F1N430	Metalloproteinase inhibitor 2 OS=Bos taurus OX=9913 GN=TIMP2 PE=4 SV=1	10	IL17	cow 2	21.8624
1491	F1N430	Metalloproteinase inhibitor 2 OS=Bos taurus OX=9913 GN=TIMP2 PE=4 SV=1	10	Untreated	cow 1	20.0688
1492	F1N430	Metalloproteinase inhibitor 2 OS=Bos taurus OX=9913 GN=TIMP2 PE=4 SV=1	10	Untreated	cow 2	18.7776
1493	F1N430	Metalloproteinase inhibitor 2 OS=Bos taurus OX=9913 GN=TIMP2 PE=4 SV=1	14	IL17	cow 1	19.595
1494	F1N430	Metalloproteinase inhibitor 2 OS=Bos taurus OX=9913 GN=TIMP2 PE=4 SV=1	14	IL17	cow 2	19.5736
1495	F1N430	Metalloproteinase inhibitor 2 OS=Bos taurus OX=9913 GN=TIMP2 PE=4 SV=1	14	Untreated	cow 1	16.8188
1496	F1N430	Metalloproteinase inhibitor 2 OS=Bos taurus OX=9913 GN=TIMP2 PE=4 SV=1	14	Untreated	cow 2	14.1532
1497	F1N430	Metalloproteinase inhibitor 2 OS=Bos taurus OX=9913 GN=TIMP2 PE=4 SV=1	19	IL17	cow 1	19.5344
1498	F1N430	Metalloproteinase inhibitor 2 OS=Bos taurus OX=9913 GN=TIMP2 PE=4 SV=1	19	IL17	cow 2	19.3013
1499	F1N430	Metalloproteinase inhibitor 2 OS=Bos taurus OX=9913 GN=TIMP2 PE=4 SV=1	19	Untreated	cow 1	19.257
1500	F1N430	Metalloproteinase inhibitor 2 OS=Bos taurus OX=9913 GN=TIMP2 PE=4 SV=1	19	Untreated	cow 2	18.0521
1501	F1N430	Metalloproteinase inhibitor 2 OS=Bos taurus OX=9913 GN=TIMP2 PE=4 SV=1	21	IL17	cow 1	20.073
1502	F1N430	Metalloproteinase inhibitor 2 OS=Bos taurus OX=9913 GN=TIMP2 PE=4 SV=1	21	IL17	cow 2	17.8042
1503	F1N430	Metalloproteinase inhibitor 2 OS=Bos taurus OX=9913 GN=TIMP2 PE=4 SV=1	21	Untreated	cow 1	19.0265
1504	F1N430	Metalloproteinase inhibitor 2 OS=Bos taurus OX=9913 GN=TIMP2 PE=4 SV=1	21	Untreated	cow 2	18.2284
1505	F1N444	Latent transforming growth factor beta binding protein 1 OS=Bos taurus OX=9913 GN=LTBP1 PE=4 SV=2	10	IL17	cow 1	22.0299
1506	F1N444	Latent transforming growth factor beta binding protein 1 OS=Bos taurus OX=9913 GN=LTBP1 PE=4 SV=2	10	IL17	cow 2	21.4158
1507	F1N444	Latent transforming growth factor beta binding protein 1 OS=Bos taurus OX=9913 GN=LTBP1 PE=4 SV=2	10	Untreated	cow 1	16.2856
1508	F1N444	Latent transforming growth factor beta binding protein 1 OS=Bos taurus OX=9913 GN=LTBP1 PE=4 SV=2	10	Untreated	cow 2	16.6659
1509	F1N444	Latent transforming growth factor beta binding protein 1 OS=Bos taurus OX=9913 GN=LTBP1 PE=4 SV=2	14	IL17	cow 1	20.8122
1510	F1N444	Latent transforming growth factor beta binding protein 1 OS=Bos taurus OX=9913 GN=LTBP1 PE=4 SV=2	14	IL17	cow 2	19.3923
1511	F1N444	Latent transforming growth factor beta binding protein 1 OS=Bos taurus OX=9913 GN=LTBP1 PE=4 SV=2	14	Untreated	cow 1	16.6008
1512	F1N444	Latent transforming growth factor beta binding protein 1 OS=Bos taurus OX=9913 GN=LTBP1 PE=4 SV=2	14	Untreated	cow 2	16.0954
1513	F1N444	Latent transforming growth factor beta binding protein 1 OS=Bos taurus OX=9913 GN=LTBP1 PE=4 SV=2	19	IL17	cow 1	20.8996
1514	F1N444	Latent transforming growth factor beta binding protein 1 OS=Bos taurus OX=9913 GN=LTBP1 PE=4 SV=2	19	IL17	cow 2	19.58
1515	F1N444	Latent transforming growth factor beta binding protein 1 OS=Bos taurus OX=9913 GN=LTBP1 PE=4 SV=2	19	Untreated	cow 1	16.4534
1516	F1N444	Latent transforming growth factor beta binding protein 1 OS=Bos taurus OX=9913 GN=LTBP1 PE=4 SV=2	19	Untreated	cow 2	15.9647
1517	F1N444	Latent transforming growth factor beta binding protein 1 OS=Bos taurus OX=9913 GN=LTBP1 PE=4 SV=2	21	IL17	cow 1	20.6072
1518	F1N444	Latent transforming growth factor beta binding protein 1 OS=Bos taurus OX=9913 GN=LTBP1 PE=4 SV=2	21	IL17	cow 2	17.7768
1519	F1N444	Latent transforming growth factor beta binding protein 1 OS=Bos taurus OX=9913 GN=LTBP1 PE=4 SV=2	21	Untreated	cow 1	16.4245
1520	F1N444	Latent transforming growth factor beta binding protein 1 OS=Bos taurus OX=9913 GN=LTBP1 PE=4 SV=2	21	Untreated	cow 2	15.8372
1521	F1N614	Endoplasmic reticulum chaperone BiP OS=Bos taurus OX=9913 GN=HSPA5 PE=3 SV=2	10	IL17	cow 1	19.8937
1522	F1N614	Endoplasmic reticulum chaperone BiP OS=Bos taurus OX=9913 GN=HSPA5 PE=3 SV=2	10	IL17	cow 2	20.8547
1523	F1N614	Endoplasmic reticulum chaperone BiP OS=Bos taurus OX=9913 GN=HSPA5 PE=3 SV=2	10	Untreated	cow 1	21.3
1524	F1N614	Endoplasmic reticulum chaperone BiP OS=Bos taurus OX=9913 GN=HSPA5 PE=3 SV=2	10	Untreated	cow 2	17.4804
1525	F1N614	Endoplasmic reticulum chaperone BiP OS=Bos taurus OX=9913 GN=HSPA5 PE=3 SV=2	14	IL17	cow 1	20.0393
1526	F1N614	Endoplasmic reticulum chaperone BiP OS=Bos taurus OX=9913 GN=HSPA5 PE=3 SV=2	14	IL17	cow 2	14.7146
1527	F1N614	Endoplasmic reticulum chaperone BiP OS=Bos taurus OX=9913 GN=HSPA5 PE=3 SV=2	14	Untreated	cow 1	20.5069
1528	F1N614	Endoplasmic reticulum chaperone BiP OS=Bos taurus OX=9913 GN=HSPA5 PE=3 SV=2	14	Untreated	cow 2	13.3611
1529	F1N614	Endoplasmic reticulum chaperone BiP OS=Bos taurus OX=9913 GN=HSPA5 PE=3 SV=2	19	IL17	cow 1	19.7478
1530	F1N614	Endoplasmic reticulum chaperone BiP OS=Bos taurus OX=9913 GN=HSPA5 PE=3 SV=2	19	IL17	cow 2	18.9823
1531	F1N614	Endoplasmic reticulum chaperone BiP OS=Bos taurus OX=9913 GN=HSPA5 PE=3 SV=2	19	Untreated	cow 1	20.7239
1532	F1N614	Endoplasmic reticulum chaperone BiP OS=Bos taurus OX=9913 GN=HSPA5 PE=3 SV=2	19	Untreated	cow 2	17.2932
1533	F1N614	Endoplasmic reticulum chaperone BiP OS=Bos taurus OX=9913 GN=HSPA5 PE=3 SV=2	21	IL17	cow 1	19.9379
1534	F1N614	Endoplasmic reticulum chaperone BiP OS=Bos taurus OX=9913 GN=HSPA5 PE=3 SV=2	21	IL17	cow 2	14.3934
1535	F1N614	Endoplasmic reticulum chaperone BiP OS=Bos taurus OX=9913 GN=HSPA5 PE=3 SV=2	21	Untreated	cow 1	20.6419
1536	F1N614	Endoplasmic reticulum chaperone BiP OS=Bos taurus OX=9913 GN=HSPA5 PE=3 SV=2	21	Untreated	cow 2	18.1509
1537	F1N6C0	Calmodulin OS=Bos taurus OX=9913 GN=CALM2 PE=4 SV=2	10	IL17	cow 1	19.7842
1538	F1N6C0	Calmodulin OS=Bos taurus OX=9913 GN=CALM2 PE=4 SV=2	10	IL17	cow 2	21.1439
1539	F1N6C0	Calmodulin OS=Bos taurus OX=9913 GN=CALM2 PE=4 SV=2	10	Untreated	cow 1	18.6762
1540	F1N6C0	Calmodulin OS=Bos taurus OX=9913 GN=CALM2 PE=4 SV=2	10	Untreated	cow 2	18.1285
1541	F1N6C0	Calmodulin OS=Bos taurus OX=9913 GN=CALM2 PE=4 SV=2	14	IL17	cow 1	18.346
1542	F1N6C0	Calmodulin OS=Bos taurus OX=9913 GN=CALM2 PE=4 SV=2	14	IL17	cow 2	16.7649
1543	F1N6C0	Calmodulin OS=Bos taurus OX=9913 GN=CALM2 PE=4 SV=2	14	Untreated	cow 1	17.0237
1544	F1N6C0	Calmodulin OS=Bos taurus OX=9913 GN=CALM2 PE=4 SV=2	14	Untreated	cow 2	15.6395
1545	F1N6C0	Calmodulin OS=Bos taurus OX=9913 GN=CALM2 PE=4 SV=2	19	IL17	cow 1	20.5246
1546	F1N6C0	Calmodulin OS=Bos taurus OX=9913 GN=CALM2 PE=4 SV=2	19	IL17	cow 2	18.6791
1547	F1N6C0	Calmodulin OS=Bos taurus OX=9913 GN=CALM2 PE=4 SV=2	19	Untreated	cow 1	16.5406
1548	F1N6C0	Calmodulin OS=Bos taurus OX=9913 GN=CALM2 PE=4 SV=2	19	Untreated	cow 2	15.5869
1549	F1N6C0	Calmodulin OS=Bos taurus OX=9913 GN=CALM2 PE=4 SV=2	21	IL17	cow 1	20.9222
1550	F1N6C0	Calmodulin OS=Bos taurus OX=9913 GN=CALM2 PE=4 SV=2	21	IL17	cow 2	17.8976
1551	F1N6C0	Calmodulin OS=Bos taurus OX=9913 GN=CALM2 PE=4 SV=2	21	Untreated	cow 1	15.8392
1552	F1N6C0	Calmodulin OS=Bos taurus OX=9913 GN=CALM2 PE=4 SV=2	21	Untreated	cow 2	15.2023
1553	F6QLF1	Hyaluronan and proteoglycan link protein 3 OS=Bos taurus OX=9913 GN=HAPLN3 PE=4 SV=1	10	IL17	cow 1	22.5072
1554	F6QLF1	Hyaluronan and proteoglycan link protein 3 OS=Bos taurus OX=9913 GN=HAPLN3 PE=4 SV=1	10	IL17	cow 2	23.125
1555	F6QLF1	Hyaluronan and proteoglycan link protein 3 OS=Bos taurus OX=9913 GN=HAPLN3 PE=4 SV=1	10	Untreated	cow 1	20.6394
1556	F6QLF1	Hyaluronan and proteoglycan link protein 3 OS=Bos taurus OX=9913 GN=HAPLN3 PE=4 SV=1	10	Untreated	cow 2	18.3438
1557	F6QLF1	Hyaluronan and proteoglycan link protein 3 OS=Bos taurus OX=9913 GN=HAPLN3 PE=4 SV=1	14	IL17	cow 1	21.6143
1558	F6QLF1	Hyaluronan and proteoglycan link protein 3 OS=Bos taurus OX=9913 GN=HAPLN3 PE=4 SV=1	14	IL17	cow 2	23.3861
1559	F6QLF1	Hyaluronan and proteoglycan link protein 3 OS=Bos taurus OX=9913 GN=HAPLN3 PE=4 SV=1	14	Untreated	cow 1	18.1971
1560	F6QLF1	Hyaluronan and proteoglycan link protein 3 OS=Bos taurus OX=9913 GN=HAPLN3 PE=4 SV=1	14	Untreated	cow 2	23.7013
1561	F6QLF1	Hyaluronan and proteoglycan link protein 3 OS=Bos taurus OX=9913 GN=HAPLN3 PE=4 SV=1	19	IL17	cow 1	21.0326
1562	F6QLF1	Hyaluronan and proteoglycan link protein 3 OS=Bos taurus OX=9913 GN=HAPLN3 PE=4 SV=1	19	IL17	cow 2	19.7922
1563	F6QLF1	Hyaluronan and proteoglycan link protein 3 OS=Bos taurus OX=9913 GN=HAPLN3 PE=4 SV=1	19	Untreated	cow 1	16.952
1564	F6QLF1	Hyaluronan and proteoglycan link protein 3 OS=Bos taurus OX=9913 GN=HAPLN3 PE=4 SV=1	19	Untreated	cow 2	19.9805
1565	F6QLF1	Hyaluronan and proteoglycan link protein 3 OS=Bos taurus OX=9913 GN=HAPLN3 PE=4 SV=1	21	IL17	cow 1	21.2874
1566	F6QLF1	Hyaluronan and proteoglycan link protein 3 OS=Bos taurus OX=9913 GN=HAPLN3 PE=4 SV=1	21	IL17	cow 2	22.5977
1567	F6QLF1	Hyaluronan and proteoglycan link protein 3 OS=Bos taurus OX=9913 GN=HAPLN3 PE=4 SV=1	21	Untreated	cow 1	16.468
1568	F6QLF1	Hyaluronan and proteoglycan link protein 3 OS=Bos taurus OX=9913 GN=HAPLN3 PE=4 SV=1	21	Untreated	cow 2	18.2727
1569	G1K122	Retinol-binding protein OS=Bos taurus OX=9913 GN=RBP4 PE=3 SV=1	10	IL17	cow 1	20.6333
1570	G1K122	Retinol-binding protein OS=Bos taurus OX=9913 GN=RBP4 PE=3 SV=1	10	IL17	cow 2	18.4873
1571	G1K122	Retinol-binding protein OS=Bos taurus OX=9913 GN=RBP4 PE=3 SV=1	10	Untreated	cow 1	18.0091
1572	G1K122	Retinol-binding protein OS=Bos taurus OX=9913 GN=RBP4 PE=3 SV=1	10	Untreated	cow 2	19.2367
1573	G1K122	Retinol-binding protein OS=Bos taurus OX=9913 GN=RBP4 PE=3 SV=1	14	IL17	cow 1	20.4836
1574	G1K122	Retinol-binding protein OS=Bos taurus OX=9913 GN=RBP4 PE=3 SV=1	14	IL17	cow 2	19.7116
1575	G1K122	Retinol-binding protein OS=Bos taurus OX=9913 GN=RBP4 PE=3 SV=1	14	Untreated	cow 1	17.883
1576	G1K122	Retinol-binding protein OS=Bos taurus OX=9913 GN=RBP4 PE=3 SV=1	14	Untreated	cow 2	17.189
1577	G1K122	Retinol-binding protein OS=Bos taurus OX=9913 GN=RBP4 PE=3 SV=1	19	IL17	cow 1	19.0884
1578	G1K122	Retinol-binding protein OS=Bos taurus OX=9913 GN=RBP4 PE=3 SV=1	19	IL17	cow 2	19.2993
1579	G1K122	Retinol-binding protein OS=Bos taurus OX=9913 GN=RBP4 PE=3 SV=1	19	Untreated	cow 1	17.4926
1580	G1K122	Retinol-binding protein OS=Bos taurus OX=9913 GN=RBP4 PE=3 SV=1	19	Untreated	cow 2	17.146
1581	G1K122	Retinol-binding protein OS=Bos taurus OX=9913 GN=RBP4 PE=3 SV=1	21	IL17	cow 1	18.4575
1582	G1K122	Retinol-binding protein OS=Bos taurus OX=9913 GN=RBP4 PE=3 SV=1	21	IL17	cow 2	18.2732
1583	G1K122	Retinol-binding protein OS=Bos taurus OX=9913 GN=RBP4 PE=3 SV=1	21	Untreated	cow 1	17.1061
1584	G1K122	Retinol-binding protein OS=Bos taurus OX=9913 GN=RBP4 PE=3 SV=1	21	Untreated	cow 2	17.8613
1585	G3MXK9	Collagen type XVI alpha 1 chain OS=Bos taurus OX=9913 GN=COL16A1 PE=4 SV=1	10	IL17	cow 1	19.2327
1586	G3MXK9	Collagen type XVI alpha 1 chain OS=Bos taurus OX=9913 GN=COL16A1 PE=4 SV=1	10	IL17	cow 2	19.6652
1587	G3MXK9	Collagen type XVI alpha 1 chain OS=Bos taurus OX=9913 GN=COL16A1 PE=4 SV=1	10	Untreated	cow 1	19.8997
1588	G3MXK9	Collagen type XVI alpha 1 chain OS=Bos taurus OX=9913 GN=COL16A1 PE=4 SV=1	10	Untreated	cow 2	19.906
1589	G3MXK9	Collagen type XVI alpha 1 chain OS=Bos taurus OX=9913 GN=COL16A1 PE=4 SV=1	14	IL17	cow 1	19.7227
1590	G3MXK9	Collagen type XVI alpha 1 chain OS=Bos taurus OX=9913 GN=COL16A1 PE=4 SV=1	14	IL17	cow 2	18.3112
1591	G3MXK9	Collagen type XVI alpha 1 chain OS=Bos taurus OX=9913 GN=COL16A1 PE=4 SV=1	14	Untreated	cow 1	17.8098
1592	G3MXK9	Collagen type XVI alpha 1 chain OS=Bos taurus OX=9913 GN=COL16A1 PE=4 SV=1	14	Untreated	cow 2	20.158
1593	G3MXK9	Collagen type XVI alpha 1 chain OS=Bos taurus OX=9913 GN=COL16A1 PE=4 SV=1	19	IL17	cow 1	19.2084
1594	G3MXK9	Collagen type XVI alpha 1 chain OS=Bos taurus OX=9913 GN=COL16A1 PE=4 SV=1	19	IL17	cow 2	19.0405
1595	G3MXK9	Collagen type XVI alpha 1 chain OS=Bos taurus OX=9913 GN=COL16A1 PE=4 SV=1	19	Untreated	cow 1	17.6184
1596	G3MXK9	Collagen type XVI alpha 1 chain OS=Bos taurus OX=9913 GN=COL16A1 PE=4 SV=1	19	Untreated	cow 2	17.3458
1597	G3MXK9	Collagen type XVI alpha 1 chain OS=Bos taurus OX=9913 GN=COL16A1 PE=4 SV=1	21	IL17	cow 1	17.9678
1598	G3MXK9	Collagen type XVI alpha 1 chain OS=Bos taurus OX=9913 GN=COL16A1 PE=4 SV=1	21	IL17	cow 2	17.8624
1599	G3MXK9	Collagen type XVI alpha 1 chain OS=Bos taurus OX=9913 GN=COL16A1 PE=4 SV=1	21	Untreated	cow 1	16.9982
1600	G3MXK9	Collagen type XVI alpha 1 chain OS=Bos taurus OX=9913 GN=COL16A1 PE=4 SV=1	21	Untreated	cow 2	16.2659
1601	G3MYM8	Proteoglycan 4 OS=Bos taurus OX=9913 GN=PRG4 PE=4 SV=1	10	IL17	cow 1	20.7468
1602	G3MYM8	Proteoglycan 4 OS=Bos taurus OX=9913 GN=PRG4 PE=4 SV=1	10	IL17	cow 2	20.1545
1603	G3MYM8	Proteoglycan 4 OS=Bos taurus OX=9913 GN=PRG4 PE=4 SV=1	10	Untreated	cow 1	22.1361
1604	G3MYM8	Proteoglycan 4 OS=Bos taurus OX=9913 GN=PRG4 PE=4 SV=1	10	Untreated	cow 2	21.2689
1605	G3MYM8	Proteoglycan 4 OS=Bos taurus OX=9913 GN=PRG4 PE=4 SV=1	14	IL17	cow 1	23.9422
1606	G3MYM8	Proteoglycan 4 OS=Bos taurus OX=9913 GN=PRG4 PE=4 SV=1	14	IL17	cow 2	21.2633
1607	G3MYM8	Proteoglycan 4 OS=Bos taurus OX=9913 GN=PRG4 PE=4 SV=1	14	Untreated	cow 1	19.7037
1608	G3MYM8	Proteoglycan 4 OS=Bos taurus OX=9913 GN=PRG4 PE=4 SV=1	14	Untreated	cow 2	17.8853
1609	G3MYM8	Proteoglycan 4 OS=Bos taurus OX=9913 GN=PRG4 PE=4 SV=1	19	IL17	cow 1	20.3392
1610	G3MYM8	Proteoglycan 4 OS=Bos taurus OX=9913 GN=PRG4 PE=4 SV=1	19	IL17	cow 2	19.2129
1611	G3MYM8	Proteoglycan 4 OS=Bos taurus OX=9913 GN=PRG4 PE=4 SV=1	19	Untreated	cow 1	21.0442
1612	G3MYM8	Proteoglycan 4 OS=Bos taurus OX=9913 GN=PRG4 PE=4 SV=1	19	Untreated	cow 2	21.1163
1613	G3MYM8	Proteoglycan 4 OS=Bos taurus OX=9913 GN=PRG4 PE=4 SV=1	21	IL17	cow 1	26.4325
1614	G3MYM8	Proteoglycan 4 OS=Bos taurus OX=9913 GN=PRG4 PE=4 SV=1	21	IL17	cow 2	24.1631
1615	G3MYM8	Proteoglycan 4 OS=Bos taurus OX=9913 GN=PRG4 PE=4 SV=1	21	Untreated	cow 1	19.572
1616	G3MYM8	Proteoglycan 4 OS=Bos taurus OX=9913 GN=PRG4 PE=4 SV=1	21	Untreated	cow 2	18.7838
1617	G3N088	Mimecan OS=Bos taurus OX=9913 GN=OGN PE=4 SV=1	10	IL17	cow 1	23.1343
1618	G3N088	Mimecan OS=Bos taurus OX=9913 GN=OGN PE=4 SV=1	10	IL17	cow 2	22.8155
1619	G3N088	Mimecan OS=Bos taurus OX=9913 GN=OGN PE=4 SV=1	10	Untreated	cow 1	23.4514
1620	G3N088	Mimecan OS=Bos taurus OX=9913 GN=OGN PE=4 SV=1	10	Untreated	cow 2	19.7643
1621	G3N088	Mimecan OS=Bos taurus OX=9913 GN=OGN PE=4 SV=1	14	IL17	cow 1	23.0009
1622	G3N088	Mimecan OS=Bos taurus OX=9913 GN=OGN PE=4 SV=1	14	IL17	cow 2	21.7458
1623	G3N088	Mimecan OS=Bos taurus OX=9913 GN=OGN PE=4 SV=1	14	Untreated	cow 1	21.146
1624	G3N088	Mimecan OS=Bos taurus OX=9913 GN=OGN PE=4 SV=1	14	Untreated	cow 2	19.5462
1625	G3N088	Mimecan OS=Bos taurus OX=9913 GN=OGN PE=4 SV=1	19	IL17	cow 1	22.9018
1626	G3N088	Mimecan OS=Bos taurus OX=9913 GN=OGN PE=4 SV=1	19	IL17	cow 2	22.8996
1627	G3N088	Mimecan OS=Bos taurus OX=9913 GN=OGN PE=4 SV=1	19	Untreated	cow 1	22.326
1628	G3N088	Mimecan OS=Bos taurus OX=9913 GN=OGN PE=4 SV=1	19	Untreated	cow 2	20.5338
1629	G3N088	Mimecan OS=Bos taurus OX=9913 GN=OGN PE=4 SV=1	21	IL17	cow 1	23.1578
1630	G3N088	Mimecan OS=Bos taurus OX=9913 GN=OGN PE=4 SV=1	21	IL17	cow 2	21.1245
1631	G3N088	Mimecan OS=Bos taurus OX=9913 GN=OGN PE=4 SV=1	21	Untreated	cow 1	21.1113
1632	G3N088	Mimecan OS=Bos taurus OX=9913 GN=OGN PE=4 SV=1	21	Untreated	cow 2	20.4493
1633	G3N0B6	Vasorin precursor OS=Bos taurus OX=9913 GN=VASN PE=4 SV=1	10	IL17	cow 1	20.1526
1634	G3N0B6	Vasorin precursor OS=Bos taurus OX=9913 GN=VASN PE=4 SV=1	10	IL17	cow 2	20.5517
1635	G3N0B6	Vasorin precursor OS=Bos taurus OX=9913 GN=VASN PE=4 SV=1	10	Untreated	cow 1	19.0272
1636	G3N0B6	Vasorin precursor OS=Bos taurus OX=9913 GN=VASN PE=4 SV=1	10	Untreated	cow 2	18.9859
1637	G3N0B6	Vasorin precursor OS=Bos taurus OX=9913 GN=VASN PE=4 SV=1	14	IL17	cow 1	17.6523
1638	G3N0B6	Vasorin precursor OS=Bos taurus OX=9913 GN=VASN PE=4 SV=1	14	IL17	cow 2	18.0188
1639	G3N0B6	Vasorin precursor OS=Bos taurus OX=9913 GN=VASN PE=4 SV=1	14	Untreated	cow 1	16.5633
1640	G3N0B6	Vasorin precursor OS=Bos taurus OX=9913 GN=VASN PE=4 SV=1	14	Untreated	cow 2	14.4111
1641	G3N0B6	Vasorin precursor OS=Bos taurus OX=9913 GN=VASN PE=4 SV=1	19	IL17	cow 1	17.2793
1642	G3N0B6	Vasorin precursor OS=Bos taurus OX=9913 GN=VASN PE=4 SV=1	19	IL17	cow 2	19.9273
1643	G3N0B6	Vasorin precursor OS=Bos taurus OX=9913 GN=VASN PE=4 SV=1	19	Untreated	cow 1	17.8514
1644	G3N0B6	Vasorin precursor OS=Bos taurus OX=9913 GN=VASN PE=4 SV=1	19	Untreated	cow 2	18.1672
1645	G3N0B6	Vasorin precursor OS=Bos taurus OX=9913 GN=VASN PE=4 SV=1	21	IL17	cow 1	17.1346
1646	G3N0B6	Vasorin precursor OS=Bos taurus OX=9913 GN=VASN PE=4 SV=1	21	IL17	cow 2	17.3806
1647	G3N0B6	Vasorin precursor OS=Bos taurus OX=9913 GN=VASN PE=4 SV=1	21	Untreated	cow 1	17.2118
1648	G3N0B6	Vasorin precursor OS=Bos taurus OX=9913 GN=VASN PE=4 SV=1	21	Untreated	cow 2	17.1395
1649	G3N2L2	Reticulocalbin 1 OS=Bos taurus OX=9913 GN=RCN1 PE=1 SV=1	10	IL17	cow 1	19.1216
1650	G3N2L2	Reticulocalbin 1 OS=Bos taurus OX=9913 GN=RCN1 PE=1 SV=1	10	IL17	cow 2	18.4906
1651	G3N2L2	Reticulocalbin 1 OS=Bos taurus OX=9913 GN=RCN1 PE=1 SV=1	10	Untreated	cow 1	19.3326
1652	G3N2L2	Reticulocalbin 1 OS=Bos taurus OX=9913 GN=RCN1 PE=1 SV=1	10	Untreated	cow 2	19.3312
1653	G3N2L2	Reticulocalbin 1 OS=Bos taurus OX=9913 GN=RCN1 PE=1 SV=1	14	IL17	cow 1	18.8671
1654	G3N2L2	Reticulocalbin 1 OS=Bos taurus OX=9913 GN=RCN1 PE=1 SV=1	14	IL17	cow 2	15.7493
1655	G3N2L2	Reticulocalbin 1 OS=Bos taurus OX=9913 GN=RCN1 PE=1 SV=1	14	Untreated	cow 1	14.9569
1656	G3N2L2	Reticulocalbin 1 OS=Bos taurus OX=9913 GN=RCN1 PE=1 SV=1	14	Untreated	cow 2	13.4719
1657	G3N2L2	Reticulocalbin 1 OS=Bos taurus OX=9913 GN=RCN1 PE=1 SV=1	19	IL17	cow 1	17.4681
1658	G3N2L2	Reticulocalbin 1 OS=Bos taurus OX=9913 GN=RCN1 PE=1 SV=1	19	IL17	cow 2	16.9365
1659	G3N2L2	Reticulocalbin 1 OS=Bos taurus OX=9913 GN=RCN1 PE=1 SV=1	19	Untreated	cow 1	16.3383
1660	G3N2L2	Reticulocalbin 1 OS=Bos taurus OX=9913 GN=RCN1 PE=1 SV=1	19	Untreated	cow 2	16.9461
1661	G3N2L2	Reticulocalbin 1 OS=Bos taurus OX=9913 GN=RCN1 PE=1 SV=1	21	IL17	cow 1	18.4409
1662	G3N2L2	Reticulocalbin 1 OS=Bos taurus OX=9913 GN=RCN1 PE=1 SV=1	21	IL17	cow 2	17.5565
1663	G3N2L2	Reticulocalbin 1 OS=Bos taurus OX=9913 GN=RCN1 PE=1 SV=1	21	Untreated	cow 1	16.1391
1664	G3N2L2	Reticulocalbin 1 OS=Bos taurus OX=9913 GN=RCN1 PE=1 SV=1	21	Untreated	cow 2	16.942
1665	G3X6N3	Serotransferrin OS=Bos taurus OX=9913 GN=TF PE=1 SV=1	10	IL17	cow 1	17.4012
1666	G3X6N3	Serotransferrin OS=Bos taurus OX=9913 GN=TF PE=1 SV=1	10	IL17	cow 2	17.7576
1667	G3X6N3	Serotransferrin OS=Bos taurus OX=9913 GN=TF PE=1 SV=1	10	Untreated	cow 1	16.2491
1668	G3X6N3	Serotransferrin OS=Bos taurus OX=9913 GN=TF PE=1 SV=1	10	Untreated	cow 2	15.4709
1669	G3X6N3	Serotransferrin OS=Bos taurus OX=9913 GN=TF PE=1 SV=1	14	IL17	cow 1	17.8557
1670	G3X6N3	Serotransferrin OS=Bos taurus OX=9913 GN=TF PE=1 SV=1	14	IL17	cow 2	15.7539
1671	G3X6N3	Serotransferrin OS=Bos taurus OX=9913 GN=TF PE=1 SV=1	14	Untreated	cow 1	16.7821
1672	G3X6N3	Serotransferrin OS=Bos taurus OX=9913 GN=TF PE=1 SV=1	14	Untreated	cow 2	11.003
1673	G3X6N3	Serotransferrin OS=Bos taurus OX=9913 GN=TF PE=1 SV=1	19	IL17	cow 1	16.6693
1674	G3X6N3	Serotransferrin OS=Bos taurus OX=9913 GN=TF PE=1 SV=1	19	IL17	cow 2	16.6328
1675	G3X6N3	Serotransferrin OS=Bos taurus OX=9913 GN=TF PE=1 SV=1	19	Untreated	cow 1	11.7544
1676	G3X6N3	Serotransferrin OS=Bos taurus OX=9913 GN=TF PE=1 SV=1	19	Untreated	cow 2	11.651
1677	G3X6N3	Serotransferrin OS=Bos taurus OX=9913 GN=TF PE=1 SV=1	21	IL17	cow 1	16.555
1678	G3X6N3	Serotransferrin OS=Bos taurus OX=9913 GN=TF PE=1 SV=1	21	IL17	cow 2	17.0003
1679	G3X6N3	Serotransferrin OS=Bos taurus OX=9913 GN=TF PE=1 SV=1	21	Untreated	cow 1	14.8357
1680	G3X6N3	Serotransferrin OS=Bos taurus OX=9913 GN=TF PE=1 SV=1	21	Untreated	cow 2	14.6992
1681	G3X7A5	Complement C3 OS=Bos taurus OX=9913 GN=C3 PE=4 SV=1	10	IL17	cow 1	18.5695
1682	G3X7A5	Complement C3 OS=Bos taurus OX=9913 GN=C3 PE=4 SV=1	10	IL17	cow 2	15.847
1683	G3X7A5	Complement C3 OS=Bos taurus OX=9913 GN=C3 PE=4 SV=1	10	Untreated	cow 1	16.6099
1684	G3X7A5	Complement C3 OS=Bos taurus OX=9913 GN=C3 PE=4 SV=1	10	Untreated	cow 2	17.2831
1685	G3X7A5	Complement C3 OS=Bos taurus OX=9913 GN=C3 PE=4 SV=1	14	IL17	cow 1	20.987
1686	G3X7A5	Complement C3 OS=Bos taurus OX=9913 GN=C3 PE=4 SV=1	14	IL17	cow 2	17.9099
1687	G3X7A5	Complement C3 OS=Bos taurus OX=9913 GN=C3 PE=4 SV=1	14	Untreated	cow 1	18.5911
1688	G3X7A5	Complement C3 OS=Bos taurus OX=9913 GN=C3 PE=4 SV=1	14	Untreated	cow 2	14.632
1689	G3X7A5	Complement C3 OS=Bos taurus OX=9913 GN=C3 PE=4 SV=1	19	IL17	cow 1	18.4052
1690	G3X7A5	Complement C3 OS=Bos taurus OX=9913 GN=C3 PE=4 SV=1	19	IL17	cow 2	19.1135
1691	G3X7A5	Complement C3 OS=Bos taurus OX=9913 GN=C3 PE=4 SV=1	19	Untreated	cow 1	16.5916
1692	G3X7A5	Complement C3 OS=Bos taurus OX=9913 GN=C3 PE=4 SV=1	19	Untreated	cow 2	13.9199
1693	G3X7A5	Complement C3 OS=Bos taurus OX=9913 GN=C3 PE=4 SV=1	21	IL17	cow 1	18.8812
1694	G3X7A5	Complement C3 OS=Bos taurus OX=9913 GN=C3 PE=4 SV=1	21	IL17	cow 2	18.5113
1695	G3X7A5	Complement C3 OS=Bos taurus OX=9913 GN=C3 PE=4 SV=1	21	Untreated	cow 1	17.87
1696	G3X7A5	Complement C3 OS=Bos taurus OX=9913 GN=C3 PE=4 SV=1	21	Untreated	cow 2	17.6587
1697	G3X7D2	Chitinase-3-like protein 1 OS=Bos taurus OX=9913 GN=CHI3L1 PE=4 SV=1	10	IL17	cow 1	28.4668
1698	G3X7D2	Chitinase-3-like protein 1 OS=Bos taurus OX=9913 GN=CHI3L1 PE=4 SV=1	10	IL17	cow 2	28.5917
1699	G3X7D2	Chitinase-3-like protein 1 OS=Bos taurus OX=9913 GN=CHI3L1 PE=4 SV=1	10	Untreated	cow 1	21.9823
1700	G3X7D2	Chitinase-3-like protein 1 OS=Bos taurus OX=9913 GN=CHI3L1 PE=4 SV=1	10	Untreated	cow 2	21.6145
1701	G3X7D2	Chitinase-3-like protein 1 OS=Bos taurus OX=9913 GN=CHI3L1 PE=4 SV=1	14	IL17	cow 1	28.1323
1702	G3X7D2	Chitinase-3-like protein 1 OS=Bos taurus OX=9913 GN=CHI3L1 PE=4 SV=1	14	IL17	cow 2	26.7378
1703	G3X7D2	Chitinase-3-like protein 1 OS=Bos taurus OX=9913 GN=CHI3L1 PE=4 SV=1	14	Untreated	cow 1	20.9851
1704	G3X7D2	Chitinase-3-like protein 1 OS=Bos taurus OX=9913 GN=CHI3L1 PE=4 SV=1	14	Untreated	cow 2	20.2397
1705	G3X7D2	Chitinase-3-like protein 1 OS=Bos taurus OX=9913 GN=CHI3L1 PE=4 SV=1	19	IL17	cow 1	27.7366
1706	G3X7D2	Chitinase-3-like protein 1 OS=Bos taurus OX=9913 GN=CHI3L1 PE=4 SV=1	19	IL17	cow 2	26.1227
1707	G3X7D2	Chitinase-3-like protein 1 OS=Bos taurus OX=9913 GN=CHI3L1 PE=4 SV=1	19	Untreated	cow 1	22.5019
1708	G3X7D2	Chitinase-3-like protein 1 OS=Bos taurus OX=9913 GN=CHI3L1 PE=4 SV=1	19	Untreated	cow 2	19.4963
1709	G3X7D2	Chitinase-3-like protein 1 OS=Bos taurus OX=9913 GN=CHI3L1 PE=4 SV=1	21	IL17	cow 1	27.519
1710	G3X7D2	Chitinase-3-like protein 1 OS=Bos taurus OX=9913 GN=CHI3L1 PE=4 SV=1	21	IL17	cow 2	25.1555
1711	G3X7D2	Chitinase-3-like protein 1 OS=Bos taurus OX=9913 GN=CHI3L1 PE=4 SV=1	21	Untreated	cow 1	22.4182
1712	G3X7D2	Chitinase-3-like protein 1 OS=Bos taurus OX=9913 GN=CHI3L1 PE=4 SV=1	21	Untreated	cow 2	19.7734
1713	O02853	Prostaglandin-H2 D-isomerase OS=Bos taurus OX=9913 GN=PTGDS PE=1 SV=1	10	IL17	cow 1	20.4707
1714	O02853	Prostaglandin-H2 D-isomerase OS=Bos taurus OX=9913 GN=PTGDS PE=1 SV=1	10	IL17	cow 2	17.643
1715	O02853	Prostaglandin-H2 D-isomerase OS=Bos taurus OX=9913 GN=PTGDS PE=1 SV=1	10	Untreated	cow 1	18.5066
1716	O02853	Prostaglandin-H2 D-isomerase OS=Bos taurus OX=9913 GN=PTGDS PE=1 SV=1	10	Untreated	cow 2	18.6216
1717	O02853	Prostaglandin-H2 D-isomerase OS=Bos taurus OX=9913 GN=PTGDS PE=1 SV=1	14	IL17	cow 1	20.1229
1718	O02853	Prostaglandin-H2 D-isomerase OS=Bos taurus OX=9913 GN=PTGDS PE=1 SV=1	14	IL17	cow 2	17.1202
1719	O02853	Prostaglandin-H2 D-isomerase OS=Bos taurus OX=9913 GN=PTGDS PE=1 SV=1	14	Untreated	cow 1	16.1357
1720	O02853	Prostaglandin-H2 D-isomerase OS=Bos taurus OX=9913 GN=PTGDS PE=1 SV=1	14	Untreated	cow 2	15.6772
1721	O02853	Prostaglandin-H2 D-isomerase OS=Bos taurus OX=9913 GN=PTGDS PE=1 SV=1	19	IL17	cow 1	19.4389
1722	O02853	Prostaglandin-H2 D-isomerase OS=Bos taurus OX=9913 GN=PTGDS PE=1 SV=1	19	IL17	cow 2	21.3639
1723	O02853	Prostaglandin-H2 D-isomerase OS=Bos taurus OX=9913 GN=PTGDS PE=1 SV=1	19	Untreated	cow 1	17.7231
1724	O02853	Prostaglandin-H2 D-isomerase OS=Bos taurus OX=9913 GN=PTGDS PE=1 SV=1	19	Untreated	cow 2	16.6556
1725	O02853	Prostaglandin-H2 D-isomerase OS=Bos taurus OX=9913 GN=PTGDS PE=1 SV=1	21	IL17	cow 1	20.3238
1726	O02853	Prostaglandin-H2 D-isomerase OS=Bos taurus OX=9913 GN=PTGDS PE=1 SV=1	21	IL17	cow 2	22.1707
1727	O02853	Prostaglandin-H2 D-isomerase OS=Bos taurus OX=9913 GN=PTGDS PE=1 SV=1	21	Untreated	cow 1	17.1823
1728	O02853	Prostaglandin-H2 D-isomerase OS=Bos taurus OX=9913 GN=PTGDS PE=1 SV=1	21	Untreated	cow 2	17.5309
1729	O18739	Connective tissue growth factor OS=Bos taurus OX=9913 GN=CTGF PE=2 SV=2	10	IL17	cow 1	21.0049
1730	O18739	Connective tissue growth factor OS=Bos taurus OX=9913 GN=CTGF PE=2 SV=2	10	IL17	cow 2	20.5017
1731	O18739	Connective tissue growth factor OS=Bos taurus OX=9913 GN=CTGF PE=2 SV=2	10	Untreated	cow 1	19.1679
1732	O18739	Connective tissue growth factor OS=Bos taurus OX=9913 GN=CTGF PE=2 SV=2	10	Untreated	cow 2	17.5124
1733	O18739	Connective tissue growth factor OS=Bos taurus OX=9913 GN=CTGF PE=2 SV=2	14	IL17	cow 1	21.4089
1734	O18739	Connective tissue growth factor OS=Bos taurus OX=9913 GN=CTGF PE=2 SV=2	14	IL17	cow 2	17.9226
1735	O18739	Connective tissue growth factor OS=Bos taurus OX=9913 GN=CTGF PE=2 SV=2	14	Untreated	cow 1	17.1455
1736	O18739	Connective tissue growth factor OS=Bos taurus OX=9913 GN=CTGF PE=2 SV=2	14	Untreated	cow 2	14.1458
1737	O18739	Connective tissue growth factor OS=Bos taurus OX=9913 GN=CTGF PE=2 SV=2	19	IL17	cow 1	21.0989
1738	O18739	Connective tissue growth factor OS=Bos taurus OX=9913 GN=CTGF PE=2 SV=2	19	IL17	cow 2	20.0545
1739	O18739	Connective tissue growth factor OS=Bos taurus OX=9913 GN=CTGF PE=2 SV=2	19	Untreated	cow 1	19.5036
1740	O18739	Connective tissue growth factor OS=Bos taurus OX=9913 GN=CTGF PE=2 SV=2	19	Untreated	cow 2	16.6728
1741	O18739	Connective tissue growth factor OS=Bos taurus OX=9913 GN=CTGF PE=2 SV=2	21	IL17	cow 1	21.0487
1742	O18739	Connective tissue growth factor OS=Bos taurus OX=9913 GN=CTGF PE=2 SV=2	21	IL17	cow 2	19.2545
1743	O18739	Connective tissue growth factor OS=Bos taurus OX=9913 GN=CTGF PE=2 SV=2	21	Untreated	cow 1	18.8139
1744	O18739	Connective tissue growth factor OS=Bos taurus OX=9913 GN=CTGF PE=2 SV=2	21	Untreated	cow 2	17.0506
1745	P00442	Superoxide dismutase [Cu-Zn] OS=Bos taurus OX=9913 GN=SOD1 PE=1 SV=2	10	IL17	cow 1	19.7873
1746	P00442	Superoxide dismutase [Cu-Zn] OS=Bos taurus OX=9913 GN=SOD1 PE=1 SV=2	10	IL17	cow 2	22.0294
1747	P00442	Superoxide dismutase [Cu-Zn] OS=Bos taurus OX=9913 GN=SOD1 PE=1 SV=2	10	Untreated	cow 1	13.0235
1748	P00442	Superoxide dismutase [Cu-Zn] OS=Bos taurus OX=9913 GN=SOD1 PE=1 SV=2	10	Untreated	cow 2	16.5746
1749	P00442	Superoxide dismutase [Cu-Zn] OS=Bos taurus OX=9913 GN=SOD1 PE=1 SV=2	14	IL17	cow 1	18.7331
1750	P00442	Superoxide dismutase [Cu-Zn] OS=Bos taurus OX=9913 GN=SOD1 PE=1 SV=2	14	IL17	cow 2	16.872
1751	P00442	Superoxide dismutase [Cu-Zn] OS=Bos taurus OX=9913 GN=SOD1 PE=1 SV=2	14	Untreated	cow 1	15.1843
1752	P00442	Superoxide dismutase [Cu-Zn] OS=Bos taurus OX=9913 GN=SOD1 PE=1 SV=2	14	Untreated	cow 2	13.8161
1753	P00442	Superoxide dismutase [Cu-Zn] OS=Bos taurus OX=9913 GN=SOD1 PE=1 SV=2	19	IL17	cow 1	18.3451
1754	P00442	Superoxide dismutase [Cu-Zn] OS=Bos taurus OX=9913 GN=SOD1 PE=1 SV=2	19	IL17	cow 2	18.7308
1755	P00442	Superoxide dismutase [Cu-Zn] OS=Bos taurus OX=9913 GN=SOD1 PE=1 SV=2	19	Untreated	cow 1	16.0577
1756	P00442	Superoxide dismutase [Cu-Zn] OS=Bos taurus OX=9913 GN=SOD1 PE=1 SV=2	19	Untreated	cow 2	15.1181
1757	P00442	Superoxide dismutase [Cu-Zn] OS=Bos taurus OX=9913 GN=SOD1 PE=1 SV=2	21	IL17	cow 1	17.5475
1758	P00442	Superoxide dismutase [Cu-Zn] OS=Bos taurus OX=9913 GN=SOD1 PE=1 SV=2	21	IL17	cow 2	15.5188
1759	P00442	Superoxide dismutase [Cu-Zn] OS=Bos taurus OX=9913 GN=SOD1 PE=1 SV=2	21	Untreated	cow 1	15.1909
1760	P00442	Superoxide dismutase [Cu-Zn] OS=Bos taurus OX=9913 GN=SOD1 PE=1 SV=2	21	Untreated	cow 2	15.9146
1761	P01035	Cystatin-C OS=Bos taurus OX=9913 GN=CST3 PE=1 SV=2	10	IL17	cow 1	20.1672
1762	P01035	Cystatin-C OS=Bos taurus OX=9913 GN=CST3 PE=1 SV=2	10	IL17	cow 2	18.8836
1763	P01035	Cystatin-C OS=Bos taurus OX=9913 GN=CST3 PE=1 SV=2	10	Untreated	cow 1	17.3869
1764	P01035	Cystatin-C OS=Bos taurus OX=9913 GN=CST3 PE=1 SV=2	10	Untreated	cow 2	16.6587
1765	P01035	Cystatin-C OS=Bos taurus OX=9913 GN=CST3 PE=1 SV=2	14	IL17	cow 1	19.0585
1766	P01035	Cystatin-C OS=Bos taurus OX=9913 GN=CST3 PE=1 SV=2	14	IL17	cow 2	16.7788
1767	P01035	Cystatin-C OS=Bos taurus OX=9913 GN=CST3 PE=1 SV=2	14	Untreated	cow 1	16.8512
1768	P01035	Cystatin-C OS=Bos taurus OX=9913 GN=CST3 PE=1 SV=2	14	Untreated	cow 2	16.1652
1769	P01035	Cystatin-C OS=Bos taurus OX=9913 GN=CST3 PE=1 SV=2	19	IL17	cow 1	18.2312
1770	P01035	Cystatin-C OS=Bos taurus OX=9913 GN=CST3 PE=1 SV=2	19	IL17	cow 2	16.8484
1771	P01035	Cystatin-C OS=Bos taurus OX=9913 GN=CST3 PE=1 SV=2	19	Untreated	cow 1	16.3069
1772	P01035	Cystatin-C OS=Bos taurus OX=9913 GN=CST3 PE=1 SV=2	19	Untreated	cow 2	16.0763
1773	P01035	Cystatin-C OS=Bos taurus OX=9913 GN=CST3 PE=1 SV=2	21	IL17	cow 1	18.9509
1774	P01035	Cystatin-C OS=Bos taurus OX=9913 GN=CST3 PE=1 SV=2	21	IL17	cow 2	16.295
1775	P01035	Cystatin-C OS=Bos taurus OX=9913 GN=CST3 PE=1 SV=2	21	Untreated	cow 1	16.1484
1776	P01035	Cystatin-C OS=Bos taurus OX=9913 GN=CST3 PE=1 SV=2	21	Untreated	cow 2	18.104
1777	P01888	Beta-2-microglobulin OS=Bos taurus OX=9913 GN=B2M PE=1 SV=2	10	IL17	cow 1	22.0021
1778	P01888	Beta-2-microglobulin OS=Bos taurus OX=9913 GN=B2M PE=1 SV=2	10	IL17	cow 2	22.5814
1779	P01888	Beta-2-microglobulin OS=Bos taurus OX=9913 GN=B2M PE=1 SV=2	10	Untreated	cow 1	19.6566
1780	P01888	Beta-2-microglobulin OS=Bos taurus OX=9913 GN=B2M PE=1 SV=2	10	Untreated	cow 2	18.9317
1781	P01888	Beta-2-microglobulin OS=Bos taurus OX=9913 GN=B2M PE=1 SV=2	14	IL17	cow 1	21.5365
1782	P01888	Beta-2-microglobulin OS=Bos taurus OX=9913 GN=B2M PE=1 SV=2	14	IL17	cow 2	20.5184
1783	P01888	Beta-2-microglobulin OS=Bos taurus OX=9913 GN=B2M PE=1 SV=2	14	Untreated	cow 1	18.193
1784	P01888	Beta-2-microglobulin OS=Bos taurus OX=9913 GN=B2M PE=1 SV=2	14	Untreated	cow 2	16.729
1785	P01888	Beta-2-microglobulin OS=Bos taurus OX=9913 GN=B2M PE=1 SV=2	19	IL17	cow 1	21.4373
1786	P01888	Beta-2-microglobulin OS=Bos taurus OX=9913 GN=B2M PE=1 SV=2	19	IL17	cow 2	20.634
1787	P01888	Beta-2-microglobulin OS=Bos taurus OX=9913 GN=B2M PE=1 SV=2	19	Untreated	cow 1	19.0622
1788	P01888	Beta-2-microglobulin OS=Bos taurus OX=9913 GN=B2M PE=1 SV=2	19	Untreated	cow 2	17.9146
1789	P01888	Beta-2-microglobulin OS=Bos taurus OX=9913 GN=B2M PE=1 SV=2	21	IL17	cow 1	20.9893
1790	P01888	Beta-2-microglobulin OS=Bos taurus OX=9913 GN=B2M PE=1 SV=2	21	IL17	cow 2	18.4846
1791	P01888	Beta-2-microglobulin OS=Bos taurus OX=9913 GN=B2M PE=1 SV=2	21	Untreated	cow 1	16.7213
1792	P01888	Beta-2-microglobulin OS=Bos taurus OX=9913 GN=B2M PE=1 SV=2	21	Untreated	cow 2	17.637
1793	P02453	Collagen alpha-1(I) chain OS=Bos taurus OX=9913 GN=COL1A1 PE=1 SV=3	10	IL17	cow 1	19.5295
1794	P02453	Collagen alpha-1(I) chain OS=Bos taurus OX=9913 GN=COL1A1 PE=1 SV=3	10	IL17	cow 2	17.2865
1795	P02453	Collagen alpha-1(I) chain OS=Bos taurus OX=9913 GN=COL1A1 PE=1 SV=3	10	Untreated	cow 1	19.3919
1796	P02453	Collagen alpha-1(I) chain OS=Bos taurus OX=9913 GN=COL1A1 PE=1 SV=3	10	Untreated	cow 2	18.7584
1797	P02453	Collagen alpha-1(I) chain OS=Bos taurus OX=9913 GN=COL1A1 PE=1 SV=3	14	IL17	cow 1	20.083
1798	P02453	Collagen alpha-1(I) chain OS=Bos taurus OX=9913 GN=COL1A1 PE=1 SV=3	14	IL17	cow 2	20.1303
1799	P02453	Collagen alpha-1(I) chain OS=Bos taurus OX=9913 GN=COL1A1 PE=1 SV=3	14	Untreated	cow 1	19.9173
1800	P02453	Collagen alpha-1(I) chain OS=Bos taurus OX=9913 GN=COL1A1 PE=1 SV=3	14	Untreated	cow 2	18.7101
1801	P02453	Collagen alpha-1(I) chain OS=Bos taurus OX=9913 GN=COL1A1 PE=1 SV=3	19	IL17	cow 1	21.3927
1802	P02453	Collagen alpha-1(I) chain OS=Bos taurus OX=9913 GN=COL1A1 PE=1 SV=3	19	IL17	cow 2	19.6111
1803	P02453	Collagen alpha-1(I) chain OS=Bos taurus OX=9913 GN=COL1A1 PE=1 SV=3	19	Untreated	cow 1	18.9496
1804	P02453	Collagen alpha-1(I) chain OS=Bos taurus OX=9913 GN=COL1A1 PE=1 SV=3	19	Untreated	cow 2	19.214
1805	P02453	Collagen alpha-1(I) chain OS=Bos taurus OX=9913 GN=COL1A1 PE=1 SV=3	21	IL17	cow 1	21.4461
1806	P02453	Collagen alpha-1(I) chain OS=Bos taurus OX=9913 GN=COL1A1 PE=1 SV=3	21	IL17	cow 2	18.8643
1807	P02453	Collagen alpha-1(I) chain OS=Bos taurus OX=9913 GN=COL1A1 PE=1 SV=3	21	Untreated	cow 1	18.9807
1808	P02453	Collagen alpha-1(I) chain OS=Bos taurus OX=9913 GN=COL1A1 PE=1 SV=3	21	Untreated	cow 2	17.4335
1809	P02459	Collagen alpha-1(II) chain OS=Bos taurus OX=9913 GN=COL2A1 PE=1 SV=4	10	IL17	cow 1	24.4981
1810	P02459	Collagen alpha-1(II) chain OS=Bos taurus OX=9913 GN=COL2A1 PE=1 SV=4	10	IL17	cow 2	25.0038
1811	P02459	Collagen alpha-1(II) chain OS=Bos taurus OX=9913 GN=COL2A1 PE=1 SV=4	10	Untreated	cow 1	26.2221
1812	P02459	Collagen alpha-1(II) chain OS=Bos taurus OX=9913 GN=COL2A1 PE=1 SV=4	10	Untreated	cow 2	27.6203
1813	P02459	Collagen alpha-1(II) chain OS=Bos taurus OX=9913 GN=COL2A1 PE=1 SV=4	14	IL17	cow 1	22.9225
1814	P02459	Collagen alpha-1(II) chain OS=Bos taurus OX=9913 GN=COL2A1 PE=1 SV=4	14	IL17	cow 2	21.3203
1815	P02459	Collagen alpha-1(II) chain OS=Bos taurus OX=9913 GN=COL2A1 PE=1 SV=4	14	Untreated	cow 1	24.1912
1816	P02459	Collagen alpha-1(II) chain OS=Bos taurus OX=9913 GN=COL2A1 PE=1 SV=4	14	Untreated	cow 2	22.5861
1817	P02459	Collagen alpha-1(II) chain OS=Bos taurus OX=9913 GN=COL2A1 PE=1 SV=4	19	IL17	cow 1	21.8935
1818	P02459	Collagen alpha-1(II) chain OS=Bos taurus OX=9913 GN=COL2A1 PE=1 SV=4	19	IL17	cow 2	21.4741
1819	P02459	Collagen alpha-1(II) chain OS=Bos taurus OX=9913 GN=COL2A1 PE=1 SV=4	19	Untreated	cow 1	23.3435
1820	P02459	Collagen alpha-1(II) chain OS=Bos taurus OX=9913 GN=COL2A1 PE=1 SV=4	19	Untreated	cow 2	24.3206
1821	P02459	Collagen alpha-1(II) chain OS=Bos taurus OX=9913 GN=COL2A1 PE=1 SV=4	21	IL17	cow 1	22.7219
1822	P02459	Collagen alpha-1(II) chain OS=Bos taurus OX=9913 GN=COL2A1 PE=1 SV=4	21	IL17	cow 2	20.4105
1823	P02459	Collagen alpha-1(II) chain OS=Bos taurus OX=9913 GN=COL2A1 PE=1 SV=4	21	Untreated	cow 1	23.232
1824	P02459	Collagen alpha-1(II) chain OS=Bos taurus OX=9913 GN=COL2A1 PE=1 SV=4	21	Untreated	cow 2	23.1257
1825	P04272	Annexin A2 OS=Bos taurus OX=9913 GN=ANXA2 PE=1 SV=2	10	IL17	cow 1	21.8902
1826	P04272	Annexin A2 OS=Bos taurus OX=9913 GN=ANXA2 PE=1 SV=2	10	IL17	cow 2	22.3399
1827	P04272	Annexin A2 OS=Bos taurus OX=9913 GN=ANXA2 PE=1 SV=2	10	Untreated	cow 1	21.1322
1828	P04272	Annexin A2 OS=Bos taurus OX=9913 GN=ANXA2 PE=1 SV=2	10	Untreated	cow 2	19.5744
1829	P04272	Annexin A2 OS=Bos taurus OX=9913 GN=ANXA2 PE=1 SV=2	14	IL17	cow 1	22.7578
1830	P04272	Annexin A2 OS=Bos taurus OX=9913 GN=ANXA2 PE=1 SV=2	14	IL17	cow 2	19.8777
1831	P04272	Annexin A2 OS=Bos taurus OX=9913 GN=ANXA2 PE=1 SV=2	14	Untreated	cow 1	19.1198
1832	P04272	Annexin A2 OS=Bos taurus OX=9913 GN=ANXA2 PE=1 SV=2	14	Untreated	cow 2	18.8727
1833	P04272	Annexin A2 OS=Bos taurus OX=9913 GN=ANXA2 PE=1 SV=2	19	IL17	cow 1	20.4592
1834	P04272	Annexin A2 OS=Bos taurus OX=9913 GN=ANXA2 PE=1 SV=2	19	IL17	cow 2	21.7515
1835	P04272	Annexin A2 OS=Bos taurus OX=9913 GN=ANXA2 PE=1 SV=2	19	Untreated	cow 1	19.825
1836	P04272	Annexin A2 OS=Bos taurus OX=9913 GN=ANXA2 PE=1 SV=2	19	Untreated	cow 2	19.3903
1837	P04272	Annexin A2 OS=Bos taurus OX=9913 GN=ANXA2 PE=1 SV=2	21	IL17	cow 1	20.6933
1838	P04272	Annexin A2 OS=Bos taurus OX=9913 GN=ANXA2 PE=1 SV=2	21	IL17	cow 2	20.6093
1839	P04272	Annexin A2 OS=Bos taurus OX=9913 GN=ANXA2 PE=1 SV=2	21	Untreated	cow 1	19.7449
1840	P04272	Annexin A2 OS=Bos taurus OX=9913 GN=ANXA2 PE=1 SV=2	21	Untreated	cow 2	19.2753
1841	P05307	Protein disulfide-isomerase OS=Bos taurus OX=9913 GN=P4HB PE=1 SV=1	10	IL17	cow 1	19.9738
1842	P05307	Protein disulfide-isomerase OS=Bos taurus OX=9913 GN=P4HB PE=1 SV=1	10	IL17	cow 2	20.1988
1843	P05307	Protein disulfide-isomerase OS=Bos taurus OX=9913 GN=P4HB PE=1 SV=1	10	Untreated	cow 1	19.7495
1844	P05307	Protein disulfide-isomerase OS=Bos taurus OX=9913 GN=P4HB PE=1 SV=1	10	Untreated	cow 2	17.9522
1845	P05307	Protein disulfide-isomerase OS=Bos taurus OX=9913 GN=P4HB PE=1 SV=1	14	IL17	cow 1	18.3897
1846	P05307	Protein disulfide-isomerase OS=Bos taurus OX=9913 GN=P4HB PE=1 SV=1	14	IL17	cow 2	15.5394
1847	P05307	Protein disulfide-isomerase OS=Bos taurus OX=9913 GN=P4HB PE=1 SV=1	14	Untreated	cow 1	17.8509
1848	P05307	Protein disulfide-isomerase OS=Bos taurus OX=9913 GN=P4HB PE=1 SV=1	14	Untreated	cow 2	16.3661
1849	P05307	Protein disulfide-isomerase OS=Bos taurus OX=9913 GN=P4HB PE=1 SV=1	19	IL17	cow 1	19.0238
1850	P05307	Protein disulfide-isomerase OS=Bos taurus OX=9913 GN=P4HB PE=1 SV=1	19	IL17	cow 2	20.9183
1851	P05307	Protein disulfide-isomerase OS=Bos taurus OX=9913 GN=P4HB PE=1 SV=1	19	Untreated	cow 1	18.1761
1852	P05307	Protein disulfide-isomerase OS=Bos taurus OX=9913 GN=P4HB PE=1 SV=1	19	Untreated	cow 2	14.5687
1853	P05307	Protein disulfide-isomerase OS=Bos taurus OX=9913 GN=P4HB PE=1 SV=1	21	IL17	cow 1	17.9579
1854	P05307	Protein disulfide-isomerase OS=Bos taurus OX=9913 GN=P4HB PE=1 SV=1	21	IL17	cow 2	17.1076
1855	P05307	Protein disulfide-isomerase OS=Bos taurus OX=9913 GN=P4HB PE=1 SV=1	21	Untreated	cow 1	17.4413
1856	P05307	Protein disulfide-isomerase OS=Bos taurus OX=9913 GN=P4HB PE=1 SV=1	21	Untreated	cow 2	15.0211
1857	P07507	Matrix Gla protein OS=Bos taurus OX=9913 GN=MGP PE=1 SV=1	10	IL17	cow 1	20.1136
1858	P07507	Matrix Gla protein OS=Bos taurus OX=9913 GN=MGP PE=1 SV=1	10	IL17	cow 2	18.9926
1859	P07507	Matrix Gla protein OS=Bos taurus OX=9913 GN=MGP PE=1 SV=1	10	Untreated	cow 1	20.727
1860	P07507	Matrix Gla protein OS=Bos taurus OX=9913 GN=MGP PE=1 SV=1	10	Untreated	cow 2	19.4721
1861	P07507	Matrix Gla protein OS=Bos taurus OX=9913 GN=MGP PE=1 SV=1	14	IL17	cow 1	18.2375
1862	P07507	Matrix Gla protein OS=Bos taurus OX=9913 GN=MGP PE=1 SV=1	14	IL17	cow 2	17.9422
1863	P07507	Matrix Gla protein OS=Bos taurus OX=9913 GN=MGP PE=1 SV=1	14	Untreated	cow 1	18.5608
1864	P07507	Matrix Gla protein OS=Bos taurus OX=9913 GN=MGP PE=1 SV=1	14	Untreated	cow 2	16.1167
1865	P07507	Matrix Gla protein OS=Bos taurus OX=9913 GN=MGP PE=1 SV=1	19	IL17	cow 1	17.2349
1866	P07507	Matrix Gla protein OS=Bos taurus OX=9913 GN=MGP PE=1 SV=1	19	IL17	cow 2	20.7849
1867	P07507	Matrix Gla protein OS=Bos taurus OX=9913 GN=MGP PE=1 SV=1	19	Untreated	cow 1	19.8604
1868	P07507	Matrix Gla protein OS=Bos taurus OX=9913 GN=MGP PE=1 SV=1	19	Untreated	cow 2	18.1607
1869	P07507	Matrix Gla protein OS=Bos taurus OX=9913 GN=MGP PE=1 SV=1	21	IL17	cow 1	18.5987
1870	P07507	Matrix Gla protein OS=Bos taurus OX=9913 GN=MGP PE=1 SV=1	21	IL17	cow 2	20.0215
1871	P07507	Matrix Gla protein OS=Bos taurus OX=9913 GN=MGP PE=1 SV=1	21	Untreated	cow 1	18.3306
1872	P07507	Matrix Gla protein OS=Bos taurus OX=9913 GN=MGP PE=1 SV=1	21	Untreated	cow 2	16.4632
1873	P07688	Cathepsin B OS=Bos taurus OX=9913 GN=CTSB PE=1 SV=5	10	IL17	cow 1	17.5156
1874	P07688	Cathepsin B OS=Bos taurus OX=9913 GN=CTSB PE=1 SV=5	10	IL17	cow 2	16.6589
1875	P07688	Cathepsin B OS=Bos taurus OX=9913 GN=CTSB PE=1 SV=5	10	Untreated	cow 1	16.8181
1876	P07688	Cathepsin B OS=Bos taurus OX=9913 GN=CTSB PE=1 SV=5	10	Untreated	cow 2	15.1287
1877	P07688	Cathepsin B OS=Bos taurus OX=9913 GN=CTSB PE=1 SV=5	14	IL17	cow 1	17.4555
1878	P07688	Cathepsin B OS=Bos taurus OX=9913 GN=CTSB PE=1 SV=5	14	IL17	cow 2	15.478
1879	P07688	Cathepsin B OS=Bos taurus OX=9913 GN=CTSB PE=1 SV=5	14	Untreated	cow 1	14.117
1880	P07688	Cathepsin B OS=Bos taurus OX=9913 GN=CTSB PE=1 SV=5	14	Untreated	cow 2	12.7656
1881	P07688	Cathepsin B OS=Bos taurus OX=9913 GN=CTSB PE=1 SV=5	19	IL17	cow 1	18.4023
1882	P07688	Cathepsin B OS=Bos taurus OX=9913 GN=CTSB PE=1 SV=5	19	IL17	cow 2	16.9992
1883	P07688	Cathepsin B OS=Bos taurus OX=9913 GN=CTSB PE=1 SV=5	19	Untreated	cow 1	15.4948
1884	P07688	Cathepsin B OS=Bos taurus OX=9913 GN=CTSB PE=1 SV=5	19	Untreated	cow 2	14.6012
1885	P07688	Cathepsin B OS=Bos taurus OX=9913 GN=CTSB PE=1 SV=5	21	IL17	cow 1	18.6561
1886	P07688	Cathepsin B OS=Bos taurus OX=9913 GN=CTSB PE=1 SV=5	21	IL17	cow 2	17.026
1887	P07688	Cathepsin B OS=Bos taurus OX=9913 GN=CTSB PE=1 SV=5	21	Untreated	cow 1	13.9949
1888	P07688	Cathepsin B OS=Bos taurus OX=9913 GN=CTSB PE=1 SV=5	21	Untreated	cow 2	15.0461
1889	P07995	Inhibin beta A chain OS=Bos taurus OX=9913 GN=INHBA PE=1 SV=2	10	IL17	cow 1	18.8504
1890	P07995	Inhibin beta A chain OS=Bos taurus OX=9913 GN=INHBA PE=1 SV=2	10	IL17	cow 2	18.1331
1891	P07995	Inhibin beta A chain OS=Bos taurus OX=9913 GN=INHBA PE=1 SV=2	10	Untreated	cow 1	17.5631
1892	P07995	Inhibin beta A chain OS=Bos taurus OX=9913 GN=INHBA PE=1 SV=2	10	Untreated	cow 2	14.2874
1893	P07995	Inhibin beta A chain OS=Bos taurus OX=9913 GN=INHBA PE=1 SV=2	14	IL17	cow 1	17.4436
1894	P07995	Inhibin beta A chain OS=Bos taurus OX=9913 GN=INHBA PE=1 SV=2	14	IL17	cow 2	17.2678
1895	P07995	Inhibin beta A chain OS=Bos taurus OX=9913 GN=INHBA PE=1 SV=2	14	Untreated	cow 1	17.5066
1896	P07995	Inhibin beta A chain OS=Bos taurus OX=9913 GN=INHBA PE=1 SV=2	14	Untreated	cow 2	15.6336
1897	P07995	Inhibin beta A chain OS=Bos taurus OX=9913 GN=INHBA PE=1 SV=2	19	IL17	cow 1	14.6149
1898	P07995	Inhibin beta A chain OS=Bos taurus OX=9913 GN=INHBA PE=1 SV=2	19	IL17	cow 2	13.8118
1899	P07995	Inhibin beta A chain OS=Bos taurus OX=9913 GN=INHBA PE=1 SV=2	19	Untreated	cow 1	16.8669
1900	P07995	Inhibin beta A chain OS=Bos taurus OX=9913 GN=INHBA PE=1 SV=2	19	Untreated	cow 2	14.133
1901	P07995	Inhibin beta A chain OS=Bos taurus OX=9913 GN=INHBA PE=1 SV=2	21	IL17	cow 1	16.516
1902	P07995	Inhibin beta A chain OS=Bos taurus OX=9913 GN=INHBA PE=1 SV=2	21	IL17	cow 2	16.2459
1903	P07995	Inhibin beta A chain OS=Bos taurus OX=9913 GN=INHBA PE=1 SV=2	21	Untreated	cow 1	15.0595
1904	P07995	Inhibin beta A chain OS=Bos taurus OX=9913 GN=INHBA PE=1 SV=2	21	Untreated	cow 2	17.9585
1905	P09487	Alkaline phosphatase, tissue-nonspecific isozyme OS=Bos taurus OX=9913 GN=ALPL PE=1 SV=2	10	IL17	cow 1	17.5275
1906	P09487	Alkaline phosphatase, tissue-nonspecific isozyme OS=Bos taurus OX=9913 GN=ALPL PE=1 SV=2	10	IL17	cow 2	18.2664
1907	P09487	Alkaline phosphatase, tissue-nonspecific isozyme OS=Bos taurus OX=9913 GN=ALPL PE=1 SV=2	10	Untreated	cow 1	17.9187
1908	P09487	Alkaline phosphatase, tissue-nonspecific isozyme OS=Bos taurus OX=9913 GN=ALPL PE=1 SV=2	10	Untreated	cow 2	18.1375
1909	P09487	Alkaline phosphatase, tissue-nonspecific isozyme OS=Bos taurus OX=9913 GN=ALPL PE=1 SV=2	14	IL17	cow 1	16.9106
1910	P09487	Alkaline phosphatase, tissue-nonspecific isozyme OS=Bos taurus OX=9913 GN=ALPL PE=1 SV=2	14	IL17	cow 2	15.8952
1911	P09487	Alkaline phosphatase, tissue-nonspecific isozyme OS=Bos taurus OX=9913 GN=ALPL PE=1 SV=2	14	Untreated	cow 1	15.5573
1912	P09487	Alkaline phosphatase, tissue-nonspecific isozyme OS=Bos taurus OX=9913 GN=ALPL PE=1 SV=2	14	Untreated	cow 2	16.1682
1913	P09487	Alkaline phosphatase, tissue-nonspecific isozyme OS=Bos taurus OX=9913 GN=ALPL PE=1 SV=2	19	IL17	cow 1	15.9974
1914	P09487	Alkaline phosphatase, tissue-nonspecific isozyme OS=Bos taurus OX=9913 GN=ALPL PE=1 SV=2	19	IL17	cow 2	17.9817
1915	P09487	Alkaline phosphatase, tissue-nonspecific isozyme OS=Bos taurus OX=9913 GN=ALPL PE=1 SV=2	19	Untreated	cow 1	15.5789
1916	P09487	Alkaline phosphatase, tissue-nonspecific isozyme OS=Bos taurus OX=9913 GN=ALPL PE=1 SV=2	19	Untreated	cow 2	16.0408
1917	P09487	Alkaline phosphatase, tissue-nonspecific isozyme OS=Bos taurus OX=9913 GN=ALPL PE=1 SV=2	21	IL17	cow 1	17.5364
1918	P09487	Alkaline phosphatase, tissue-nonspecific isozyme OS=Bos taurus OX=9913 GN=ALPL PE=1 SV=2	21	IL17	cow 2	19.2629
1919	P09487	Alkaline phosphatase, tissue-nonspecific isozyme OS=Bos taurus OX=9913 GN=ALPL PE=1 SV=2	21	Untreated	cow 1	14.8221
1920	P09487	Alkaline phosphatase, tissue-nonspecific isozyme OS=Bos taurus OX=9913 GN=ALPL PE=1 SV=2	21	Untreated	cow 2	18.4605
1921	P10096	Glyceraldehyde-3-phosphate dehydrogenase OS=Bos taurus OX=9913 GN=GAPDH PE=1 SV=4	10	IL17	cow 1	19.8776
1922	P10096	Glyceraldehyde-3-phosphate dehydrogenase OS=Bos taurus OX=9913 GN=GAPDH PE=1 SV=4	10	IL17	cow 2	21.708
1923	P10096	Glyceraldehyde-3-phosphate dehydrogenase OS=Bos taurus OX=9913 GN=GAPDH PE=1 SV=4	10	Untreated	cow 1	19.2984
1924	P10096	Glyceraldehyde-3-phosphate dehydrogenase OS=Bos taurus OX=9913 GN=GAPDH PE=1 SV=4	10	Untreated	cow 2	17.3229
1925	P10096	Glyceraldehyde-3-phosphate dehydrogenase OS=Bos taurus OX=9913 GN=GAPDH PE=1 SV=4	14	IL17	cow 1	19.7163
1926	P10096	Glyceraldehyde-3-phosphate dehydrogenase OS=Bos taurus OX=9913 GN=GAPDH PE=1 SV=4	14	IL17	cow 2	18.7604
1927	P10096	Glyceraldehyde-3-phosphate dehydrogenase OS=Bos taurus OX=9913 GN=GAPDH PE=1 SV=4	14	Untreated	cow 1	15.6743
1928	P10096	Glyceraldehyde-3-phosphate dehydrogenase OS=Bos taurus OX=9913 GN=GAPDH PE=1 SV=4	14	Untreated	cow 2	15.5825
1929	P10096	Glyceraldehyde-3-phosphate dehydrogenase OS=Bos taurus OX=9913 GN=GAPDH PE=1 SV=4	19	IL17	cow 1	18.9284
1930	P10096	Glyceraldehyde-3-phosphate dehydrogenase OS=Bos taurus OX=9913 GN=GAPDH PE=1 SV=4	19	IL17	cow 2	19.6401
1931	P10096	Glyceraldehyde-3-phosphate dehydrogenase OS=Bos taurus OX=9913 GN=GAPDH PE=1 SV=4	19	Untreated	cow 1	17.3425
1932	P10096	Glyceraldehyde-3-phosphate dehydrogenase OS=Bos taurus OX=9913 GN=GAPDH PE=1 SV=4	19	Untreated	cow 2	16.9114
1933	P10096	Glyceraldehyde-3-phosphate dehydrogenase OS=Bos taurus OX=9913 GN=GAPDH PE=1 SV=4	21	IL17	cow 1	19.1531
1934	P10096	Glyceraldehyde-3-phosphate dehydrogenase OS=Bos taurus OX=9913 GN=GAPDH PE=1 SV=4	21	IL17	cow 2	18.6999
1935	P10096	Glyceraldehyde-3-phosphate dehydrogenase OS=Bos taurus OX=9913 GN=GAPDH PE=1 SV=4	21	Untreated	cow 1	16.8906
1936	P10096	Glyceraldehyde-3-phosphate dehydrogenase OS=Bos taurus OX=9913 GN=GAPDH PE=1 SV=4	21	Untreated	cow 2	15.5559
1937	P10462	Protein S100-A2 OS=Bos taurus OX=9913 GN=S100A2 PE=1 SV=1	10	IL17	cow 1	19.8974
1938	P10462	Protein S100-A2 OS=Bos taurus OX=9913 GN=S100A2 PE=1 SV=1	10	IL17	cow 2	22.2394
1939	P10462	Protein S100-A2 OS=Bos taurus OX=9913 GN=S100A2 PE=1 SV=1	10	Untreated	cow 1	19.5838
1940	P10462	Protein S100-A2 OS=Bos taurus OX=9913 GN=S100A2 PE=1 SV=1	10	Untreated	cow 2	17.1224
1941	P10462	Protein S100-A2 OS=Bos taurus OX=9913 GN=S100A2 PE=1 SV=1	14	IL17	cow 1	18.5471
1942	P10462	Protein S100-A2 OS=Bos taurus OX=9913 GN=S100A2 PE=1 SV=1	14	IL17	cow 2	16.7061
1943	P10462	Protein S100-A2 OS=Bos taurus OX=9913 GN=S100A2 PE=1 SV=1	14	Untreated	cow 1	19.5236
1944	P10462	Protein S100-A2 OS=Bos taurus OX=9913 GN=S100A2 PE=1 SV=1	14	Untreated	cow 2	14.4695
1945	P10462	Protein S100-A2 OS=Bos taurus OX=9913 GN=S100A2 PE=1 SV=1	19	IL17	cow 1	19.58
1946	P10462	Protein S100-A2 OS=Bos taurus OX=9913 GN=S100A2 PE=1 SV=1	19	IL17	cow 2	19.7962
1947	P10462	Protein S100-A2 OS=Bos taurus OX=9913 GN=S100A2 PE=1 SV=1	19	Untreated	cow 1	20.0956
1948	P10462	Protein S100-A2 OS=Bos taurus OX=9913 GN=S100A2 PE=1 SV=1	19	Untreated	cow 2	12.8735
1949	P10462	Protein S100-A2 OS=Bos taurus OX=9913 GN=S100A2 PE=1 SV=1	21	IL17	cow 1	19.2984
1950	P10462	Protein S100-A2 OS=Bos taurus OX=9913 GN=S100A2 PE=1 SV=1	21	IL17	cow 2	16.4338
1951	P10462	Protein S100-A2 OS=Bos taurus OX=9913 GN=S100A2 PE=1 SV=1	21	Untreated	cow 1	20.002
1952	P10462	Protein S100-A2 OS=Bos taurus OX=9913 GN=S100A2 PE=1 SV=1	21	Untreated	cow 2	14.5781
1953	P13213	SPARC OS=Bos taurus OX=9913 GN=SPARC PE=1 SV=2	10	IL17	cow 1	21.8172
1954	P13213	SPARC OS=Bos taurus OX=9913 GN=SPARC PE=1 SV=2	10	IL17	cow 2	22.3687
1955	P13213	SPARC OS=Bos taurus OX=9913 GN=SPARC PE=1 SV=2	10	Untreated	cow 1	25.6313
1956	P13213	SPARC OS=Bos taurus OX=9913 GN=SPARC PE=1 SV=2	10	Untreated	cow 2	25.9131
1957	P13213	SPARC OS=Bos taurus OX=9913 GN=SPARC PE=1 SV=2	14	IL17	cow 1	21.997
1958	P13213	SPARC OS=Bos taurus OX=9913 GN=SPARC PE=1 SV=2	14	IL17	cow 2	20.4678
1959	P13213	SPARC OS=Bos taurus OX=9913 GN=SPARC PE=1 SV=2	14	Untreated	cow 1	23.2487
1960	P13213	SPARC OS=Bos taurus OX=9913 GN=SPARC PE=1 SV=2	14	Untreated	cow 2	18.8518
1961	P13213	SPARC OS=Bos taurus OX=9913 GN=SPARC PE=1 SV=2	19	IL17	cow 1	20.7978
1962	P13213	SPARC OS=Bos taurus OX=9913 GN=SPARC PE=1 SV=2	19	IL17	cow 2	21.4777
1963	P13213	SPARC OS=Bos taurus OX=9913 GN=SPARC PE=1 SV=2	19	Untreated	cow 1	22.5141
1964	P13213	SPARC OS=Bos taurus OX=9913 GN=SPARC PE=1 SV=2	19	Untreated	cow 2	20.3396
1965	P13213	SPARC OS=Bos taurus OX=9913 GN=SPARC PE=1 SV=2	21	IL17	cow 1	20.8163
1966	P13213	SPARC OS=Bos taurus OX=9913 GN=SPARC PE=1 SV=2	21	IL17	cow 2	19.1711
1967	P13213	SPARC OS=Bos taurus OX=9913 GN=SPARC PE=1 SV=2	21	Untreated	cow 1	22.3535
1968	P13213	SPARC OS=Bos taurus OX=9913 GN=SPARC PE=1 SV=2	21	Untreated	cow 2	20.5521
1969	P13605	Fibromodulin OS=Bos taurus OX=9913 GN=FMOD PE=1 SV=2	10	IL17	cow 1	26.5889
1970	P13605	Fibromodulin OS=Bos taurus OX=9913 GN=FMOD PE=1 SV=2	10	IL17	cow 2	26.0454
1971	P13605	Fibromodulin OS=Bos taurus OX=9913 GN=FMOD PE=1 SV=2	10	Untreated	cow 1	25.1519
1972	P13605	Fibromodulin OS=Bos taurus OX=9913 GN=FMOD PE=1 SV=2	10	Untreated	cow 2	22.9496
1973	P13605	Fibromodulin OS=Bos taurus OX=9913 GN=FMOD PE=1 SV=2	14	IL17	cow 1	27.8121
1974	P13605	Fibromodulin OS=Bos taurus OX=9913 GN=FMOD PE=1 SV=2	14	IL17	cow 2	23.9875
1975	P13605	Fibromodulin OS=Bos taurus OX=9913 GN=FMOD PE=1 SV=2	14	Untreated	cow 1	23.7028
1976	P13605	Fibromodulin OS=Bos taurus OX=9913 GN=FMOD PE=1 SV=2	14	Untreated	cow 2	21.0573
1977	P13605	Fibromodulin OS=Bos taurus OX=9913 GN=FMOD PE=1 SV=2	19	IL17	cow 1	28.6121
1978	P13605	Fibromodulin OS=Bos taurus OX=9913 GN=FMOD PE=1 SV=2	19	IL17	cow 2	26.6629
1979	P13605	Fibromodulin OS=Bos taurus OX=9913 GN=FMOD PE=1 SV=2	19	Untreated	cow 1	24.4335
1980	P13605	Fibromodulin OS=Bos taurus OX=9913 GN=FMOD PE=1 SV=2	19	Untreated	cow 2	21.6866
1981	P13605	Fibromodulin OS=Bos taurus OX=9913 GN=FMOD PE=1 SV=2	21	IL17	cow 1	28.3539
1982	P13605	Fibromodulin OS=Bos taurus OX=9913 GN=FMOD PE=1 SV=2	21	IL17	cow 2	26.3588
1983	P13605	Fibromodulin OS=Bos taurus OX=9913 GN=FMOD PE=1 SV=2	21	Untreated	cow 1	23.9529
1984	P13605	Fibromodulin OS=Bos taurus OX=9913 GN=FMOD PE=1 SV=2	21	Untreated	cow 2	21.7091
1985	P15497	Apolipoprotein A-I OS=Bos taurus OX=9913 GN=APOA1 PE=1 SV=3	10	IL17	cow 1	17.4536
1986	P15497	Apolipoprotein A-I OS=Bos taurus OX=9913 GN=APOA1 PE=1 SV=3	10	IL17	cow 2	17.9821
1987	P15497	Apolipoprotein A-I OS=Bos taurus OX=9913 GN=APOA1 PE=1 SV=3	10	Untreated	cow 1	15.4251
1988	P15497	Apolipoprotein A-I OS=Bos taurus OX=9913 GN=APOA1 PE=1 SV=3	10	Untreated	cow 2	14.8338
1989	P15497	Apolipoprotein A-I OS=Bos taurus OX=9913 GN=APOA1 PE=1 SV=3	14	IL17	cow 1	17.3716
1990	P15497	Apolipoprotein A-I OS=Bos taurus OX=9913 GN=APOA1 PE=1 SV=3	14	IL17	cow 2	14.2356
1991	P15497	Apolipoprotein A-I OS=Bos taurus OX=9913 GN=APOA1 PE=1 SV=3	14	Untreated	cow 1	15.2913
1992	P15497	Apolipoprotein A-I OS=Bos taurus OX=9913 GN=APOA1 PE=1 SV=3	14	Untreated	cow 2	14.786
1993	P15497	Apolipoprotein A-I OS=Bos taurus OX=9913 GN=APOA1 PE=1 SV=3	19	IL17	cow 1	16.7178
1994	P15497	Apolipoprotein A-I OS=Bos taurus OX=9913 GN=APOA1 PE=1 SV=3	19	IL17	cow 2	16.9798
1995	P15497	Apolipoprotein A-I OS=Bos taurus OX=9913 GN=APOA1 PE=1 SV=3	19	Untreated	cow 1	13.7608
1996	P15497	Apolipoprotein A-I OS=Bos taurus OX=9913 GN=APOA1 PE=1 SV=3	19	Untreated	cow 2	15.4669
1997	P15497	Apolipoprotein A-I OS=Bos taurus OX=9913 GN=APOA1 PE=1 SV=3	21	IL17	cow 1	16.47
1998	P15497	Apolipoprotein A-I OS=Bos taurus OX=9913 GN=APOA1 PE=1 SV=3	21	IL17	cow 2	14.559
[truncated: 1,186 more rows]
